# Supplementary material for: Importance of confirmatory test characteristics in optimizing community-based screening for tuberculosis: an epidemiological modeling analysis
Source: BMC Infect Dis. 2025 Oct 27;25:1415. doi: 10.1186/s12879-025-11905-3 (PMC12560579; doi:10.1186/s12879-025-11905-3)
Supplement: Supplementary file 1 — Supplementary Material 1 [file 12879_2025_11905_MOESM1_ESM.xlsx]

## Sheet: Mortality_old
Parameter	Point_estimate	Lower_range	Upper_range	Description	Source	Notes
Time horizon (years)	5	5	5
Estimate TB mortality in people with TB under standard of care
TB mortality in HIV negative	0.00014	7.6e-05	0.00022		[38]
TB mortality in HIV positive	0.00014	8.4e-05	0.0002		[38]
					[38]
					[38]
Estimate difference in mortality by smear status
Mortality rate smear positive (treatment negative)	0.389	0.335	0.449		[37]
Mortality rate smear negative (treatment negative)	0.025				[37]
Maybe useful
Adjusted odds ratio moratlity per > 1 month symptoms	1.12	1.04	1.2		[39]
Without treatment
TB disease duration overall (years)	3				[36]
TB disease duration smear positive (years)	1.57	1.37	1.81		[37]
TB disease duration smear negative (years)	5.35	3.42	8.23		[37]
Case fatality rate overall	0.47				[36]
Case fatality rate smear positive	0.7				[36]
Case fatality rate smear negative	0.24				[36]
Mortality rate smear positive symptomatic	0.58	0.51	0.64		[33]
Mortality rate smear negative symptomatic	0.13	0.09	0.16		[33]

## Sheet: Population pathways
Population pathways under routine care	Point estimate	Source
Proportion died of TB without treatment
symp.pos.smear.pos.hiv.pos	0.149514	calculations
symp.pos.smear.pos.hiv.neg	0.18	[2]
symp.pos.smear.neg.hiv.pos	0.0728882	calculations
symp.pos.smear.neg.hiv.neg	0.05	[2]
symp.neg.smear.pos.hiv.pos	0.14064	calculations
symp.neg.smear.pos.hiv.neg	0.17	[2]
symp.neg.smear.neg.hiv.pos	0.0231528	calculations
symp.neg.smear.neg.hiv.neg	0.02	[2]
Proportion receiving treatment
symp.pos.smear.pos.hiv.pos	0.792824	calculations
symp.pos.smear.pos.hiv.neg	0.759259	calculations
symp.pos.smear.neg.hiv.pos	0.281825	calculations
symp.pos.smear.neg.hiv.neg	0.27	calculations
symp.neg.smear.pos.hiv.pos	0.761812	calculations
symp.neg.smear.pos.hiv.neg	0.727531	calculations
symp.neg.smear.neg.hiv.pos	0.109642	calculations
symp.neg.smear.neg.hiv.neg	0.101031	calculations
Proportion resolved sponatneusly
symp.pos.smear.pos.hiv.pos	0.0576625	calculations
symp.pos.smear.pos.hiv.neg	0.0607407	calculations
symp.pos.smear.neg.hiv.pos	0.645286	calculations
symp.pos.smear.neg.hiv.neg	0.68	calculations
symp.neg.smear.pos.hiv.pos	0.0975476	calculations
symp.neg.smear.pos.hiv.neg	0.102469	calculations
symp.neg.smear.neg.hiv.pos	0.867206	calculations
symp.neg.smear.neg.hiv.neg	0.878969	calculations

## Sheet: Adjust mortality (cp 1.1.1)
Average disease duration in HIV negative individuals (months)							Average disease duration in HIV positive individuals (months)
Initial states	States going through	Point estimate	Sources				Initial states	States going through	Point estimate	Sources
symp.pos.smear.pos.hiv.neg	- smear.neg.symp.neg	0.164959	[2]				symp.pos.smear.pos.hiv.pos	- smear.neg.symp.neg	0.0512242	[1], [2]
symp.pos.smear.pos.hiv.neg	- smear.pos.symp.neg	4.39593	[2]				symp.pos.smear.pos.hiv.pos	- smear.pos.symp.neg	1.36505	[1], [2]
symp.pos.smear.pos.hiv.neg	- smear.neg.symp.pos	0.112177	[2]				symp.pos.smear.pos.hiv.pos	- smear.neg.symp.pos	0.0348339	[1], [2]
symp.pos.smear.pos.hiv.neg	- smear.pos.symp.pos	6.27889	[2]				symp.pos.smear.pos.hiv.pos	- smear.pos.symp.pos	1.94976	[1], [2]
symp.pos.smear.neg.hiv.neg	- smear.neg.symp.neg	1.99371	[2]				symp.pos.smear.neg.hiv.pos	- smear.neg.symp.neg	0.619099	[1], [2]
symp.pos.smear.neg.hiv.neg	- smear.pos.symp.neg	1.18947	[2]				symp.pos.smear.neg.hiv.pos	- smear.pos.symp.neg	0.369361	[1], [2]
symp.pos.smear.neg.hiv.neg	- smear.neg.symp.pos	3.12306	[2]				symp.pos.smear.neg.hiv.pos	- smear.neg.symp.pos	0.969793	[1], [2]
symp.pos.smear.neg.hiv.neg	- smear.pos.symp.pos	1.28013	[2]				symp.pos.smear.neg.hiv.pos	- smear.pos.symp.pos	0.397513	[1], [2]
symp.neg.smear.pos.hiv.neg	- smear.neg.symp.neg	0.290482	[2]				symp.neg.smear.pos.hiv.pos	- smear.neg.symp.neg	0.0902022	[1], [2]
symp.neg.smear.pos.hiv.neg	- smear.pos.symp.neg	9.56308	[2]				symp.neg.smear.pos.hiv.pos	- smear.pos.symp.neg	2.96959	[1], [2]
symp.neg.smear.pos.hiv.neg	- smear.neg.symp.pos	0.143133	[2]				symp.neg.smear.pos.hiv.pos	- smear.neg.symp.pos	0.0444467	[1], [2]
symp.neg.smear.pos.hiv.neg	- smear.pos.symp.pos	5.91956	[2]				symp.neg.smear.pos.hiv.pos	- smear.pos.symp.pos	1.83818	[1], [2]
symp.neg.smear.neg.hiv.neg	- smear.neg.symp.neg	2.54904	[2]				symp.neg.smear.neg.hiv.pos	- smear.neg.symp.neg	0.791544	[1], [2]
symp.neg.smear.neg.hiv.neg	- smear.pos.symp.neg	0.853868	[2]				symp.neg.smear.neg.hiv.pos	- smear.pos.symp.neg	0.265148	[1], [2]
symp.neg.smear.neg.hiv.neg	- smear.neg.symp.pos	0.779271	[2]				symp.neg.smear.neg.hiv.pos	- smear.neg.symp.pos	0.241984	[1], [2]
symp.neg.smear.neg.hiv.neg	- smear.pos.symp.pos	0.656205	[2]				symp.neg.smear.neg.hiv.pos	- smear.pos.symp.pos	0.203769	[1], [2]
Disease duration ratio HIV pos : HIV neg		0.310526	[1]
Probability of death from TB in HIV negative individuals							Probability of death from TB in HIV positive individuals
		yearly rate	monthly rate	monthly prob	Sources				yearly	monthly rate	monthly prob	Sources
Background mortality		0.0078	0.00065	0.000649789	[4]		Mortality HIV pos without TB or asymp TB		0.0131992	0.00109993	0.00109933	[3], [4]
Mortality HIV neg smear neg TB		0.0671201	0.00559334	0.00557773	[2], [4]		Mortality HIV pos smear neg TB symp pos		0.672519	0.0560433	0.0545018	[1], [2], [4]
Mortality HIV neg smear pos TB		0.374113	0.0311761	0.0306951	[2], [4]		Mortality HIV pos smear pos TB symp pos		0.979512	0.081626	0.0783834	[1], [2], [4]
Initial states		Point estimate							Point estimate
symp.pos.smear.pos.hiv.neg		0.180731					symp.pos.smear.pos.hiv.pos		0.150121
symp.pos.smear.neg.hiv.neg		0.0577143					symp.pos.smear.neg.hiv.pos		0.0841338
symp.neg.smear.pos.hiv.neg		0.17449					symp.neg.smear.pos.hiv.pos		0.144355
symp.neg.smear.neg.hiv.neg		0.0266665					symp.neg.smear.neg.hiv.pos		0.0308702
								Ratio mortality HIV positive / HIV negative
							symp.pos.smear.pos		0.830631
							symp.pos.smear.neg		1.45776
							symp.neg.smear.pos		0.827296
							symp.neg.smear.neg		1.15764

## Sheet: Adjust receive trmt (cp 1.1.2)
		Source
Odds ratio case detection HIV positive to HIV negative	1.09995	[1]
Initial states	Proportion of HIV-negative individuals receiving treatment	Proportion of HIV-negative individuals experiencing spontaneus resolution prior to treatment	Source
symp.pos.smear.pos	0.75	0.06	[2]
symp.pos.smear.pos	0.27	0.68	[2]
symp.pos.smear.pos	0.71	0.1	[2]
symp.pos.smear.pos	0.1	0.87	[2]
Initial states	Proportion of HIV negative individuals receiving treatment (versus spontaneous resolution), out of those who do not die prior to treatment	Odds ratio adjusted for impact of HIV infection	Proportion of HIV positive individuals receiving treatment (versus spontaneous resolution), out of those who do not die prior to treatment
symp.pos.smear.pos	0.925926	13.7494	0.932201
symp.pos.smear.pos	0.284211	0.436745	0.303982
symp.pos.smear.pos	0.876543	7.80965	0.886488
symp.pos.smear.pos	0.103093	0.126431	0.11224

## Sheet: Sources
Sources
#	Author	Title	Link
[1]	Ku et al.	Durations of asymptomatic, symptomatic, and care-seeking phases of tuberculosis disease with a Bayesian analysis of prevalence survey and notification data	https://bmcmedicine.biomedcentral.com/articles/10.1186/s12916-021-02128-9
[2]	Ryckman et al.	Infectious and Clinical Tuberculosis Trajectories: Bayesian modeling with case finding implications	https://www.pnas.org/doi/10.1073/pnas.2211045119
[3]	UNAIDS	AIDSinfo – Global data on HIV epidemic and response Geneva	https://aidsinfo.unaids.org
[4]	United Nations	United nations crude death rate per country	https://population.un.org/dataportal/data/indicators/59/locations/404/start/1990/end/2023/table/pivotbylocation
[5]	World Health Organization	WHO large data repository on TB	https://www.who.int/teams/global-tuberculosis-programme/data
