# Supplementary material for: Importance of confirmatory test characteristics in optimizing community-based screening for tuberculosis: an epidemiological modeling analysis
Source: BMC Infect Dis. 2025 Oct 27;25:1415. doi: 10.1186/s12879-025-11905-3 (PMC12560579; doi:10.1186/s12879-025-11905-3)
Supplement: Supplementary file 2 — Supplementary Material 2 [file 12879_2025_11905_MOESM2_ESM.xlsx]

## Sheet: in
id	country	add.mort.smear.neg.TB.monthly.prop	add.mort.smear.pos.TB.monthly.prop	symp.neg.smear.neg.stay.smear.neg.symp.neg	symp.neg.smear.neg.stay.smear.pos.symp.neg	symp.neg.smear.neg.stay.smear.neg.symp.pos	symp.neg.smear.neg.stay.smear.pos.symp.pos	symp.neg.smear.pos.stay.smear.neg.symp.neg	symp.neg.smear.pos.stay.smear.pos.symp.neg	symp.neg.smear.pos.stay.smear.neg.symp.pos	symp.neg.smear.pos.stay.smear.pos.symp.pos	symp.pos.smear.neg.stay.smear.neg.symp.neg	symp.pos.smear.neg.stay.smear.pos.symp.neg	symp.pos.smear.neg.stay.smear.neg.symp.pos	symp.pos.smear.neg.stay.smear.pos.symp.pos	symp.pos.smear.pos.stay.smear.neg.symp.neg	symp.pos.smear.pos.stay.smear.pos.symp.neg	symp.pos.smear.pos.stay.smear.neg.symp.pos	symp.pos.smear.pos.stay.smear.pos.symp.pos
22_96	bangladesh	0.0103425	0.0220456	1.7711	1.03064	0.62962	0.76792	0.00218	12.0276	0.00208	7.90498	1.45316	1.90692	2.4257	1.62054	0.00236	8.57646	0.00142	7.92414
26_153	bangladesh	0.0045309	0.0227538	1.80596	1.15678	0.68578	0.92992	0.00852	11.6352	0.00646	8.04804	1.40576	2.29376	2.82528	2.0949	0.00726	8.25386	0.00564	8.11844
29_41	bangladesh	0.00294111	0.0330736	1.77018	1.25486	0.65406	0.77856	0.09292	13.3894	0.0474	6.28712	1.34348	2.87916	2.44258	2.00836	0.06488	8.7701	0.03894	6.5201
29_41	bangladesh	0.00294111	0.0330736	1.77018	1.25486	0.65406	0.77856	0.09292	13.3894	0.0474	6.28712	1.34348	2.87916	2.44258	2.00836	0.06488	8.7701	0.03894	6.5201
29_41	bangladesh	0.00294111	0.0330736	1.77018	1.25486	0.65406	0.77856	0.09292	13.3894	0.0474	6.28712	1.34348	2.87916	2.44258	2.00836	0.06488	8.7701	0.03894	6.5201
28_346	bangladesh	0.0046659	0.0264855	1.75852	0.84466	0.72748	0.83344	0.07506	8.91624	0.0597	7.62454	1.4034	1.57502	3.09506	1.8274	0.058	5.99926	0.0576	7.70356
28_346	bangladesh	0.0046659	0.0264855	1.75852	0.84466	0.72748	0.83344	0.07506	8.91624	0.0597	7.62454	1.4034	1.57502	3.09506	1.8274	0.058	5.99926	0.0576	7.70356
16_162	bangladesh	0.00603841	0.0267437	1.77582	0.87088	0.5791	0.76102	0.04896	9.87496	0.02206	7.70664	1.44788	1.63234	2.64586	1.65682	0.03488	6.9239	0.01684	7.77748
16_162	bangladesh	0.00603841	0.0267437	1.77582	0.87088	0.5791	0.76102	0.04896	9.87496	0.02206	7.70664	1.44788	1.63234	2.64586	1.65682	0.03488	6.9239	0.01684	7.77748
16_162	bangladesh	0.00603841	0.0267437	1.77582	0.87088	0.5791	0.76102	0.04896	9.87496	0.02206	7.70664	1.44788	1.63234	2.64586	1.65682	0.03488	6.9239	0.01684	7.77748
16_162	bangladesh	0.00603841	0.0267437	1.77582	0.87088	0.5791	0.76102	0.04896	9.87496	0.02206	7.70664	1.44788	1.63234	2.64586	1.65682	0.03488	6.9239	0.01684	7.77748
16_162	bangladesh	0.00603841	0.0267437	1.77582	0.87088	0.5791	0.76102	0.04896	9.87496	0.02206	7.70664	1.44788	1.63234	2.64586	1.65682	0.03488	6.9239	0.01684	7.77748
16_162	bangladesh	0.00603841	0.0267437	1.77582	0.87088	0.5791	0.76102	0.04896	9.87496	0.02206	7.70664	1.44788	1.63234	2.64586	1.65682	0.03488	6.9239	0.01684	7.77748
16_162	bangladesh	0.00603841	0.0267437	1.77582	0.87088	0.5791	0.76102	0.04896	9.87496	0.02206	7.70664	1.44788	1.63234	2.64586	1.65682	0.03488	6.9239	0.01684	7.77748
16_162	bangladesh	0.00603841	0.0267437	1.77582	0.87088	0.5791	0.76102	0.04896	9.87496	0.02206	7.70664	1.44788	1.63234	2.64586	1.65682	0.03488	6.9239	0.01684	7.77748
16_162	bangladesh	0.00603841	0.0267437	1.77582	0.87088	0.5791	0.76102	0.04896	9.87496	0.02206	7.70664	1.44788	1.63234	2.64586	1.65682	0.03488	6.9239	0.01684	7.77748
16_162	bangladesh	0.00603841	0.0267437	1.77582	0.87088	0.5791	0.76102	0.04896	9.87496	0.02206	7.70664	1.44788	1.63234	2.64586	1.65682	0.03488	6.9239	0.01684	7.77748
16_162	bangladesh	0.00603841	0.0267437	1.77582	0.87088	0.5791	0.76102	0.04896	9.87496	0.02206	7.70664	1.44788	1.63234	2.64586	1.65682	0.03488	6.9239	0.01684	7.77748
19_541	bangladesh	0.0130978	0.0245149	1.75834	1.02158	0.71742	1.0105	0.07306	10.0724	0.07512	8.73082	1.4459	1.65816	3.0669	2.01926	0.05744	6.24024	0.0738	8.80758
21_141	bangladesh	0.00831886	0.0223756	1.76182	0.6975	0.79566	0.86438	0.07826	8.36124	0.071	8.49766	1.45624	1.28292	3.0867	1.86444	0.0572	5.23846	0.06226	8.6052
34_48	bangladesh	0.00397894	0.0220357	1.81576	0.90686	0.88912	0.86942	0.01726	10.0289	0.01868	8.1397	1.44696	1.72134	3.21816	1.8866	0.01292	6.98936	0.01522	8.29238
20_294	bangladesh	0.0125806	0.0243627	1.81204	0.99204	0.75648	0.7995	0.0074	11.0021	0.00602	7.52066	1.48476	1.57534	2.96098	1.54194	0.00554	6.57684	0.0049	7.60704
16_258	bangladesh	0.00357052	0.021892	1.7526	0.82956	0.78858	1.05388	0.08348	8.23224	0.04936	9.30388	1.48142	1.48598	2.99666	2.14158	0.06362	5.9866	0.04168	9.4047
16_258	bangladesh	0.00357052	0.021892	1.7526	0.82956	0.78858	1.05388	0.08348	8.23224	0.04936	9.30388	1.48142	1.48598	2.99666	2.14158	0.06362	5.9866	0.04168	9.4047
33_42	bangladesh	0.00445048	0.0262418	1.7822	1.05196	0.8698	1.04166	0.08098	11.1656	0.08058	9.324	1.41662	2.0144	3.1469	2.2672	0.06774	7.97886	0.07502	9.5147
4_329	bangladesh	0.0120026	0.0256192	1.77334	0.8193	0.66582	0.87684	0.08968	9.63112	0.0828	8.71698	1.43222	1.33892	2.85176	1.74268	0.06912	5.78904	0.0774	8.9214
18_362	bangladesh	0.00291847	0.0231498	1.79452	0.90022	0.6977	0.93218	0.07254	8.23994	0.04234	7.27826	1.42136	1.71108	2.6234	2.06326	0.05208	5.58524	0.02924	7.3973
19_246	bangladesh	0.00783234	0.0256934	1.80902	0.90714	0.74718	0.88732	0.04472	9.06104	0.03362	7.53822	1.44048	1.6128	2.7348	1.83448	0.03202	6.0875	0.02564	7.61236
31_31	bangladesh	0.00225331	0.0255934	1.78534	0.8139	0.7827	0.60914	0.10706	10.0435	0.09418	5.95142	1.39964	1.65172	2.97366	1.47662	0.07614	6.0974	0.0816	6.06158
16_217	bangladesh	0.00250626	0.0266143	1.81638	0.77704	0.69102	0.63294	0.08214	8.75864	0.09132	5.97532	1.38162	1.48814	3.94362	1.56916	0.061	5.0453	0.08762	6.07882
16_217	bangladesh	0.00250626	0.0266143	1.81638	0.77704	0.69102	0.63294	0.08214	8.75864	0.09132	5.97532	1.38162	1.48814	3.94362	1.56916	0.061	5.0453	0.08762	6.07882
33_76	bangladesh	0.00309932	0.0228265	1.80792	0.76102	0.65616	0.71796	0.08022	9.78672	0.07718	7.17798	1.41434	1.45284	2.97566	1.83896	0.0522	5.19554	0.06724	7.31794
11_40	bangladesh	0.00144215	0.0262794	1.7671	0.8865	0.57648	0.75138	0.12414	9.40074	0.09298	6.8619	1.40834	1.88586	2.18254	1.7655	0.1034	7.01072	0.08272	6.95598
11_40	bangladesh	0.00144215	0.0262794	1.7671	0.8865	0.57648	0.75138	0.12414	9.40074	0.09298	6.8619	1.40834	1.88586	2.18254	1.7655	0.1034	7.01072	0.08272	6.95598
11_40	bangladesh	0.00144215	0.0262794	1.7671	0.8865	0.57648	0.75138	0.12414	9.40074	0.09298	6.8619	1.40834	1.88586	2.18254	1.7655	0.1034	7.01072	0.08272	6.95598
11_40	bangladesh	0.00144215	0.0262794	1.7671	0.8865	0.57648	0.75138	0.12414	9.40074	0.09298	6.8619	1.40834	1.88586	2.18254	1.7655	0.1034	7.01072	0.08272	6.95598
11_40	bangladesh	0.00144215	0.0262794	1.7671	0.8865	0.57648	0.75138	0.12414	9.40074	0.09298	6.8619	1.40834	1.88586	2.18254	1.7655	0.1034	7.01072	0.08272	6.95598
11_40	bangladesh	0.00144215	0.0262794	1.7671	0.8865	0.57648	0.75138	0.12414	9.40074	0.09298	6.8619	1.40834	1.88586	2.18254	1.7655	0.1034	7.01072	0.08272	6.95598
4_133	bangladesh	0.00680544	0.0241968	1.79436	0.65378	0.68202	0.69174	0.02312	7.84884	0.01192	7.60764	1.54382	1.11406	2.59642	1.30486	0.01728	5.92312	0.00936	7.62484
31_169	bangladesh	0.00332325	0.0247643	1.76802	0.77258	0.78962	0.94462	0.12586	8.04294	0.14608	8.53366	1.40716	1.5197	3.1401	2.16438	0.1051	5.72526	0.13744	8.68322
10_83	bangladesh	0.0022942	0.0239541	1.76502	0.63206	0.67686	0.7518	0.10306	6.77524	0.07426	7.08004	1.4612	1.19154	2.44942	1.58076	0.08252	5.04264	0.06654	7.16752
1_185	bangladesh	0.00536678	0.0221979	1.78768	0.82256	0.59024	0.71162	0.076	10.0374	0.06016	7.08654	1.4721	1.40108	2.56366	1.53028	0.05406	5.511	0.05466	7.25602
35_40	bangladesh	0.00312332	0.0214357	1.80892	0.72638	0.81254	0.8304	0.02788	9.22778	0.03038	8.99124	1.51064	1.30074	3.4814	1.76034	0.02054	5.8224	0.0261	9.05836
21_5	bangladesh	0.00573996	0.0223572	1.8201	0.7225	0.69776	0.68514	0.0348	9.75682	0.02292	7.68256	1.47478	1.6262	2.50466	1.72056	0.02506	6.88402	0.01768	7.72546
21_5	bangladesh	0.00573996	0.0223572	1.8201	0.7225	0.69776	0.68514	0.0348	9.75682	0.02292	7.68256	1.47478	1.6262	2.50466	1.72056	0.02506	6.88402	0.01768	7.72546
3_28	bangladesh	0.0046897	0.0255779	1.79238	0.8047	0.66508	0.77308	0.06192	9.43672	0.0473	7.79812	1.49124	1.60048	2.53952	1.75398	0.04574	6.73094	0.03622	7.95514
29_376	bangladesh	0.00567136	0.0199576	1.81432	0.9341	0.74512	1.04574	0.04748	8.94906	0.02936	8.91134	1.46714	1.63218	2.9511	2.15776	0.03558	6.27836	0.02414	9.07202
34_105	bangladesh	0.00621301	0.0267767	1.79794	1.01804	0.66058	0.85538	0.06478	11.4377	0.0479	8.15592	1.47076	1.95486	2.61822	1.8236	0.05084	8.09432	0.04368	8.25372
34_105	bangladesh	0.00621301	0.0267767	1.79794	1.01804	0.66058	0.85538	0.06478	11.4377	0.0479	8.15592	1.47076	1.95486	2.61822	1.8236	0.05084	8.09432	0.04368	8.25372
22_105	bangladesh	0.00901429	0.0242936	1.79928	0.63546	0.65538	0.6175	0.07348	8.22166	0.06988	6.63308	1.46106	1.07626	2.96366	1.3662	0.04984	4.5328	0.0585	6.76878
18_42	bangladesh	0.00896257	0.0256603	1.832	0.93328	0.6341	0.71322	0.01754	11.1532	0.01204	7.35584	1.48574	1.86536	2.4906	1.60936	0.01388	7.89492	0.01092	7.39334
18_42	bangladesh	0.00896257	0.0256603	1.832	0.93328	0.6341	0.71322	0.01754	11.1532	0.01204	7.35584	1.48574	1.86536	2.4906	1.60936	0.01388	7.89492	0.01092	7.39334
8_578	bangladesh	0.00283428	0.0317894	1.7472	0.84528	0.61688	0.7243	0.18236	7.9402	0.10188	5.84558	1.39474	1.54562	3.08672	1.61176	0.12296	5.13922	0.08024	6.06286
8_578	bangladesh	0.00283428	0.0317894	1.7472	0.84528	0.61688	0.7243	0.18236	7.9402	0.10188	5.84558	1.39474	1.54562	3.08672	1.61176	0.12296	5.13922	0.08024	6.06286
8_578	bangladesh	0.00283428	0.0317894	1.7472	0.84528	0.61688	0.7243	0.18236	7.9402	0.10188	5.84558	1.39474	1.54562	3.08672	1.61176	0.12296	5.13922	0.08024	6.06286
6_333	bangladesh	0.00414931	0.0279991	1.75364	0.9908	0.72374	1.01884	0.11374	10.0519	0.11926	9.00132	1.48294	1.69984	2.87754	2.02876	0.09654	6.86416	0.11838	9.20042
25_195	bangladesh	0.0049921	0.0297387	1.77282	0.9331	0.86572	0.71468	0.1348	10.6781	0.13092	6.42896	1.423	1.55756	3.22564	1.49448	0.09284	5.58168	0.11644	6.56676
30_97	bangladesh	0.00424104	0.0269701	1.78042	0.78116	0.70948	0.80616	0.0681	8.5358	0.04628	7.74982	1.53058	1.37698	2.63184	1.6276	0.04762	6.0829	0.03698	7.86036
17_290	bangladesh	0.00213794	0.023263	1.78296	0.86478	0.67722	0.88858	0.10502	9.18036	0.05672	8.67876	1.45532	1.62116	3.16314	1.95814	0.08144	6.63406	0.05124	8.86666
15_151	bangladesh	0.00197548	0.0246927	1.821	1.08718	0.90742	0.75752	0.03826	12.0989	0.04016	7.1483	1.50488	1.90802	3.96792	1.62504	0.02732	7.33386	0.03348	7.28984
25_530	bangladesh	0.00922981	0.0295142	1.78752	0.95642	0.53354	0.7723	0.09628	9.80644	0.03756	6.64554	1.49332	1.41648	2.2416	1.404	0.0585	5.37324	0.02908	6.83506
34_214	bangladesh	0.00183906	0.0275816	1.7838	1.03274	0.83758	0.7322	0.09412	10.1931	0.08522	6.39418	1.48646	1.73376	3.04704	1.40172	0.07622	7.11452	0.0764	6.50572
34_214	bangladesh	0.00183906	0.0275816	1.7838	1.03274	0.83758	0.7322	0.09412	10.1931	0.08522	6.39418	1.48646	1.73376	3.04704	1.40172	0.07622	7.11452	0.0764	6.50572
34_214	bangladesh	0.00183906	0.0275816	1.7838	1.03274	0.83758	0.7322	0.09412	10.1931	0.08522	6.39418	1.48646	1.73376	3.04704	1.40172	0.07622	7.11452	0.0764	6.50572
9_306	bangladesh	0.007133	0.0246353	1.76684	0.90252	0.65382	1.01336	0.14132	8.88844	0.0533	8.94004	1.4538	1.56014	2.88548	2.01024	0.0981	6.44094	0.03878	9.18008
9_306	bangladesh	0.007133	0.0246353	1.76684	0.90252	0.65382	1.01336	0.14132	8.88844	0.0533	8.94004	1.4538	1.56014	2.88548	2.01024	0.0981	6.44094	0.03878	9.18008
33_172	bangladesh	0.00590081	0.0200879	1.8132	0.7495	0.80592	0.98028	0.11754	8.03586	0.12396	8.94526	1.38774	1.45742	3.8198	2.33608	0.08564	5.1179	0.10414	9.13272
33_172	bangladesh	0.00590081	0.0200879	1.8132	0.7495	0.80592	0.98028	0.11754	8.03586	0.12396	8.94526	1.38774	1.45742	3.8198	2.33608	0.08564	5.1179	0.10414	9.13272
33_172	bangladesh	0.00590081	0.0200879	1.8132	0.7495	0.80592	0.98028	0.11754	8.03586	0.12396	8.94526	1.38774	1.45742	3.8198	2.33608	0.08564	5.1179	0.10414	9.13272
29_185	bangladesh	0.00926637	0.0251998	1.77412	0.66256	0.81448	0.79814	0.16992	7.14296	0.0809	7.22124	1.39552	1.335	3.50464	1.85928	0.11918	4.72604	0.05698	7.45954
29_185	bangladesh	0.00926637	0.0251998	1.77412	0.66256	0.81448	0.79814	0.16992	7.14296	0.0809	7.22124	1.39552	1.335	3.50464	1.85928	0.11918	4.72604	0.05698	7.45954
23_96	bangladesh	0.00249843	0.0264793	1.80456	0.82058	0.663	0.84874	0.10024	8.52154	0.04276	7.52414	1.4467	1.73656	2.86662	2.05766	0.0739	5.8995	0.03354	7.65062
23_96	bangladesh	0.00249843	0.0264793	1.80456	0.82058	0.663	0.84874	0.10024	8.52154	0.04276	7.52414	1.4467	1.73656	2.86662	2.05766	0.0739	5.8995	0.03354	7.65062
23_96	bangladesh	0.00249843	0.0264793	1.80456	0.82058	0.663	0.84874	0.10024	8.52154	0.04276	7.52414	1.4467	1.73656	2.86662	2.05766	0.0739	5.8995	0.03354	7.65062
35_194	bangladesh	0.00244153	0.0219351	1.79364	0.84942	0.57476	0.85466	0.12162	9.48276	0.07978	8.34224	1.44074	1.6031	3.33748	2.04676	0.08216	5.86558	0.06658	8.51006
14_22	bangladesh	0.00536757	0.0248821	1.81326	1.08114	0.79224	0.85718	0.07534	11.9854	0.05908	8.2621	1.46554	2.23954	3.34042	2.00214	0.06452	8.6068	0.0602	8.41036
14_22	bangladesh	0.00536757	0.0248821	1.81326	1.08114	0.79224	0.85718	0.07534	11.9854	0.05908	8.2621	1.46554	2.23954	3.34042	2.00214	0.06452	8.6068	0.0602	8.41036
27_27	bangladesh	0.00258607	0.0204805	1.8657	0.7995	0.90204	0.86972	0.01134	8.64856	0.01068	7.77038	1.47128	1.68864	3.27546	2.06098	0.01022	6.02132	0.0114	7.74976
27_27	bangladesh	0.00258607	0.0204805	1.8657	0.7995	0.90204	0.86972	0.01134	8.64856	0.01068	7.77038	1.47128	1.68864	3.27546	2.06098	0.01022	6.02132	0.0114	7.74976
27_27	bangladesh	0.00258607	0.0204805	1.8657	0.7995	0.90204	0.86972	0.01134	8.64856	0.01068	7.77038	1.47128	1.68864	3.27546	2.06098	0.01022	6.02132	0.0114	7.74976
27_27	bangladesh	0.00258607	0.0204805	1.8657	0.7995	0.90204	0.86972	0.01134	8.64856	0.01068	7.77038	1.47128	1.68864	3.27546	2.06098	0.01022	6.02132	0.0114	7.74976
27_27	bangladesh	0.00258607	0.0204805	1.8657	0.7995	0.90204	0.86972	0.01134	8.64856	0.01068	7.77038	1.47128	1.68864	3.27546	2.06098	0.01022	6.02132	0.0114	7.74976
27_27	bangladesh	0.00258607	0.0204805	1.8657	0.7995	0.90204	0.86972	0.01134	8.64856	0.01068	7.77038	1.47128	1.68864	3.27546	2.06098	0.01022	6.02132	0.0114	7.74976
27_27	bangladesh	0.00258607	0.0204805	1.8657	0.7995	0.90204	0.86972	0.01134	8.64856	0.01068	7.77038	1.47128	1.68864	3.27546	2.06098	0.01022	6.02132	0.0114	7.74976
27_27	bangladesh	0.00258607	0.0204805	1.8657	0.7995	0.90204	0.86972	0.01134	8.64856	0.01068	7.77038	1.47128	1.68864	3.27546	2.06098	0.01022	6.02132	0.0114	7.74976
24_334	bangladesh	0.00349665	0.0245513	1.80258	0.86842	0.9037	0.99768	0.09244	7.81026	0.09586	7.96864	1.46434	1.49686	3.22164	1.93154	0.0749	5.65188	0.0923	8.06428
2_292	bangladesh	0.00170353	0.0190968	1.81254	0.65244	0.7357	1.0273	0.07442	6.75876	0.091	9.28348	1.47372	1.22876	3.0715	2.2178	0.06486	4.7408	0.08304	9.441
2_292	bangladesh	0.00170353	0.0190968	1.81254	0.65244	0.7357	1.0273	0.07442	6.75876	0.091	9.28348	1.47372	1.22876	3.0715	2.2178	0.06486	4.7408	0.08304	9.441
12_4	bangladesh	0.00401165	0.0219834	1.80916	0.76038	0.80326	0.77234	0.10176	10.5628	0.08008	8.41424	1.44956	1.47938	3.34054	1.92486	0.06956	5.8985	0.06744	8.734
9_33	bangladesh	0.00659669	0.0298335	1.7868	1.06408	0.7203	0.7446	0.12068	11.7731	0.07204	6.96478	1.45994	2.11618	2.65136	1.6655	0.09276	8.40496	0.0621	7.15492
9_33	bangladesh	0.00659669	0.0298335	1.7868	1.06408	0.7203	0.7446	0.12068	11.7731	0.07204	6.96478	1.45994	2.11618	2.65136	1.6655	0.09276	8.40496	0.0621	7.15492
9_33	bangladesh	0.00659669	0.0298335	1.7868	1.06408	0.7203	0.7446	0.12068	11.7731	0.07204	6.96478	1.45994	2.11618	2.65136	1.6655	0.09276	8.40496	0.0621	7.15492
9_33	bangladesh	0.00659669	0.0298335	1.7868	1.06408	0.7203	0.7446	0.12068	11.7731	0.07204	6.96478	1.45994	2.11618	2.65136	1.6655	0.09276	8.40496	0.0621	7.15492
21_169	bangladesh	0.0121756	0.0385391	1.78246	1.20104	0.73574	0.47122	0.13392	14.4579	0.10048	4.86448	1.46262	1.97618	3.23148	0.95004	0.08994	8.8885	0.0841	5.08976
26_26	bangladesh	0.00636419	0.0359303	1.80268	0.80636	0.58422	0.59092	0.13414	9.67496	0.08558	5.93498	1.40886	1.76352	2.67356	1.5681	0.0977	6.15258	0.07922	6.08196
26_26	bangladesh	0.00636419	0.0359303	1.80268	0.80636	0.58422	0.59092	0.13414	9.67496	0.08558	5.93498	1.40886	1.76352	2.67356	1.5681	0.0977	6.15258	0.07922	6.08196
28_2	bangladesh	0.00360456	0.02618	1.83806	0.77278	0.66404	0.76918	0.06042	11.3287	0.04946	9.39376	1.46314	1.8008	2.79746	2.047	0.04426	8.03396	0.04482	9.49644
34_273	bangladesh	0.00210309	0.0292581	1.80348	0.84528	0.82298	0.73978	0.14312	9.183	0.19054	6.72592	1.39738	1.45206	4.15388	1.65728	0.10054	5.17968	0.16974	6.93964
34_273	bangladesh	0.00210309	0.0292581	1.80348	0.84528	0.82298	0.73978	0.14312	9.183	0.19054	6.72592	1.39738	1.45206	4.15388	1.65728	0.10054	5.17968	0.16974	6.93964
26_114	bangladesh	0.00207145	0.0273648	1.79058	0.76462	0.84688	0.62936	0.14884	9.99336	0.15766	6.13132	1.43898	1.24176	3.94134	1.44242	0.08634	4.34436	0.12406	6.39866
26_114	bangladesh	0.00207145	0.0273648	1.79058	0.76462	0.84688	0.62936	0.14884	9.99336	0.15766	6.13132	1.43898	1.24176	3.94134	1.44242	0.08634	4.34436	0.12406	6.39866
26_114	bangladesh	0.00207145	0.0273648	1.79058	0.76462	0.84688	0.62936	0.14884	9.99336	0.15766	6.13132	1.43898	1.24176	3.94134	1.44242	0.08634	4.34436	0.12406	6.39866
26_114	bangladesh	0.00207145	0.0273648	1.79058	0.76462	0.84688	0.62936	0.14884	9.99336	0.15766	6.13132	1.43898	1.24176	3.94134	1.44242	0.08634	4.34436	0.12406	6.39866
26_114	bangladesh	0.00207145	0.0273648	1.79058	0.76462	0.84688	0.62936	0.14884	9.99336	0.15766	6.13132	1.43898	1.24176	3.94134	1.44242	0.08634	4.34436	0.12406	6.39866
14_20	bangladesh	0.00883601	0.0210747	1.81244	0.76494	0.81396	0.78656	0.07884	8.84112	0.03864	8.1405	1.49014	1.38822	3.08926	1.62742	0.05962	6.49604	0.03356	8.28966
21_590	bangladesh	0.00696226	0.0261552	1.80596	0.9191	0.71998	0.8362	0.04648	9.13732	0.03756	7.21608	1.565	1.28016	2.68994	1.43378	0.0343	5.11076	0.03406	7.30466
21_590	bangladesh	0.00696226	0.0261552	1.80596	0.9191	0.71998	0.8362	0.04648	9.13732	0.03756	7.21608	1.565	1.28016	2.68994	1.43378	0.0343	5.11076	0.03406	7.30466
16_81	bangladesh	0.00206432	0.0249503	1.78304	0.79222	0.82944	0.8389	0.12668	8.626	0.08172	7.49238	1.47698	1.5289	3.08832	1.84968	0.09002	5.76116	0.06272	7.78114
10_2	bangladesh	0.00229847	0.0216725	1.80816	0.73372	0.81834	0.74152	0.14902	11.712	0.07968	8.25336	1.40178	1.82072	3.50404	2.27458	0.08642	6.55936	0.05314	8.72708
10_2	bangladesh	0.00229847	0.0216725	1.80816	0.73372	0.81834	0.74152	0.14902	11.712	0.07968	8.25336	1.40178	1.82072	3.50404	2.27458	0.08642	6.55936	0.05314	8.72708
10_2	bangladesh	0.00229847	0.0216725	1.80816	0.73372	0.81834	0.74152	0.14902	11.712	0.07968	8.25336	1.40178	1.82072	3.50404	2.27458	0.08642	6.55936	0.05314	8.72708
7_165	bangladesh	0.00361357	0.0319072	1.78584	0.83826	0.83662	0.8129	0.1381	8.93522	0.14476	7.2609	1.44392	1.66242	3.48892	1.8836	0.10566	5.95142	0.12538	7.46474
25_19	bangladesh	0.003445	0.0278798	1.80768	0.74476	0.8318	0.59148	0.10268	10.3937	0.09956	6.40398	1.475	1.28492	3.55118	1.34868	0.065	5.16842	0.0849	6.53568
25_19	bangladesh	0.003445	0.0278798	1.80768	0.74476	0.8318	0.59148	0.10268	10.3937	0.09956	6.40398	1.475	1.28492	3.55118	1.34868	0.065	5.16842	0.0849	6.53568
25_19	bangladesh	0.003445	0.0278798	1.80768	0.74476	0.8318	0.59148	0.10268	10.3937	0.09956	6.40398	1.475	1.28492	3.55118	1.34868	0.065	5.16842	0.0849	6.53568
25_19	bangladesh	0.003445	0.0278798	1.80768	0.74476	0.8318	0.59148	0.10268	10.3937	0.09956	6.40398	1.475	1.28492	3.55118	1.34868	0.065	5.16842	0.0849	6.53568
25_19	bangladesh	0.003445	0.0278798	1.80768	0.74476	0.8318	0.59148	0.10268	10.3937	0.09956	6.40398	1.475	1.28492	3.55118	1.34868	0.065	5.16842	0.0849	6.53568
25_19	bangladesh	0.003445	0.0278798	1.80768	0.74476	0.8318	0.59148	0.10268	10.3937	0.09956	6.40398	1.475	1.28492	3.55118	1.34868	0.065	5.16842	0.0849	6.53568
25_54	bangladesh	0.00480844	0.0342087	1.79758	0.8845	0.68416	0.61128	0.10942	10.5037	0.08126	6.13986	1.47766	1.74134	2.93806	1.40964	0.08204	7.05344	0.07106	6.25854
31_187	bangladesh	0.00484402	0.0236928	1.79286	0.85934	0.78316	0.92452	0.11692	9.05968	0.11434	8.0626	1.47182	1.51106	2.89936	1.94196	0.09126	5.63202	0.10796	8.1793
31_187	bangladesh	0.00484402	0.0236928	1.79286	0.85934	0.78316	0.92452	0.11692	9.05968	0.11434	8.0626	1.47182	1.51106	2.89936	1.94196	0.09126	5.63202	0.10796	8.1793
34_217	bangladesh	0.00172276	0.0259159	1.77268	0.83552	0.77446	0.88018	0.14936	9.29406	0.15934	8.03886	1.46376	1.37112	3.13986	1.79858	0.1117	5.16914	0.14518	8.23378
34_217	bangladesh	0.00172276	0.0259159	1.77268	0.83552	0.77446	0.88018	0.14936	9.29406	0.15934	8.03886	1.46376	1.37112	3.13986	1.79858	0.1117	5.16914	0.14518	8.23378
34_217	bangladesh	0.00172276	0.0259159	1.77268	0.83552	0.77446	0.88018	0.14936	9.29406	0.15934	8.03886	1.46376	1.37112	3.13986	1.79858	0.1117	5.16914	0.14518	8.23378
34_217	bangladesh	0.00172276	0.0259159	1.77268	0.83552	0.77446	0.88018	0.14936	9.29406	0.15934	8.03886	1.46376	1.37112	3.13986	1.79858	0.1117	5.16914	0.14518	8.23378
34_217	bangladesh	0.00172276	0.0259159	1.77268	0.83552	0.77446	0.88018	0.14936	9.29406	0.15934	8.03886	1.46376	1.37112	3.13986	1.79858	0.1117	5.16914	0.14518	8.23378
34_217	bangladesh	0.00172276	0.0259159	1.77268	0.83552	0.77446	0.88018	0.14936	9.29406	0.15934	8.03886	1.46376	1.37112	3.13986	1.79858	0.1117	5.16914	0.14518	8.23378
34_217	bangladesh	0.00172276	0.0259159	1.77268	0.83552	0.77446	0.88018	0.14936	9.29406	0.15934	8.03886	1.46376	1.37112	3.13986	1.79858	0.1117	5.16914	0.14518	8.23378
20_225	bangladesh	0.00689495	0.0249055	1.77328	0.73346	0.849	1.00476	0.1368	7.71128	0.1429	9.42338	1.47212	1.43872	3.3964	2.23384	0.11532	5.65652	0.13236	9.57712
17_149	bangladesh	0.00392338	0.0244509	1.77006	0.7374	0.69766	0.9322	0.1777	7.5773	0.12014	8.16678	1.4204	1.57044	2.70844	2.24816	0.1322	5.52378	0.10114	8.38002
17_149	bangladesh	0.00392338	0.0244509	1.77006	0.7374	0.69766	0.9322	0.1777	7.5773	0.12014	8.16678	1.4204	1.57044	2.70844	2.24816	0.1322	5.52378	0.10114	8.38002
17_149	bangladesh	0.00392338	0.0244509	1.77006	0.7374	0.69766	0.9322	0.1777	7.5773	0.12014	8.16678	1.4204	1.57044	2.70844	2.24816	0.1322	5.52378	0.10114	8.38002
17_149	bangladesh	0.00392338	0.0244509	1.77006	0.7374	0.69766	0.9322	0.1777	7.5773	0.12014	8.16678	1.4204	1.57044	2.70844	2.24816	0.1322	5.52378	0.10114	8.38002
17_149	bangladesh	0.00392338	0.0244509	1.77006	0.7374	0.69766	0.9322	0.1777	7.5773	0.12014	8.16678	1.4204	1.57044	2.70844	2.24816	0.1322	5.52378	0.10114	8.38002
17_149	bangladesh	0.00392338	0.0244509	1.77006	0.7374	0.69766	0.9322	0.1777	7.5773	0.12014	8.16678	1.4204	1.57044	2.70844	2.24816	0.1322	5.52378	0.10114	8.38002
17_149	bangladesh	0.00392338	0.0244509	1.77006	0.7374	0.69766	0.9322	0.1777	7.5773	0.12014	8.16678	1.4204	1.57044	2.70844	2.24816	0.1322	5.52378	0.10114	8.38002
17_149	bangladesh	0.00392338	0.0244509	1.77006	0.7374	0.69766	0.9322	0.1777	7.5773	0.12014	8.16678	1.4204	1.57044	2.70844	2.24816	0.1322	5.52378	0.10114	8.38002
17_149	bangladesh	0.00392338	0.0244509	1.77006	0.7374	0.69766	0.9322	0.1777	7.5773	0.12014	8.16678	1.4204	1.57044	2.70844	2.24816	0.1322	5.52378	0.10114	8.38002
17_149	bangladesh	0.00392338	0.0244509	1.77006	0.7374	0.69766	0.9322	0.1777	7.5773	0.12014	8.16678	1.4204	1.57044	2.70844	2.24816	0.1322	5.52378	0.10114	8.38002
17_149	bangladesh	0.00392338	0.0244509	1.77006	0.7374	0.69766	0.9322	0.1777	7.5773	0.12014	8.16678	1.4204	1.57044	2.70844	2.24816	0.1322	5.52378	0.10114	8.38002
30_67	bangladesh	0.00850854	0.0292469	1.7805	0.89172	0.70132	0.76176	0.13188	9.56828	0.05436	7.25982	1.4788	1.67938	2.60788	1.62562	0.09968	7.11866	0.04686	7.43034
22_558	bangladesh	0.00357144	0.0315101	1.7556	0.9898	0.60102	0.81878	0.17252	8.55726	0.14002	6.31596	1.45236	1.65208	2.513	1.55696	0.13896	6.15198	0.12822	6.48054
22_558	bangladesh	0.00357144	0.0315101	1.7556	0.9898	0.60102	0.81878	0.17252	8.55726	0.14002	6.31596	1.45236	1.65208	2.513	1.55696	0.13896	6.15198	0.12822	6.48054
22_558	bangladesh	0.00357144	0.0315101	1.7556	0.9898	0.60102	0.81878	0.17252	8.55726	0.14002	6.31596	1.45236	1.65208	2.513	1.55696	0.13896	6.15198	0.12822	6.48054
22_558	bangladesh	0.00357144	0.0315101	1.7556	0.9898	0.60102	0.81878	0.17252	8.55726	0.14002	6.31596	1.45236	1.65208	2.513	1.55696	0.13896	6.15198	0.12822	6.48054
9_140	bangladesh	0.00854887	0.0216691	1.79186	0.81016	0.69672	0.99324	0.11238	8.42918	0.06218	9.3156	1.48018	1.56786	2.68	2.07692	0.0932	6.68538	0.05674	9.45886
9_140	bangladesh	0.00854887	0.0216691	1.79186	0.81016	0.69672	0.99324	0.11238	8.42918	0.06218	9.3156	1.48018	1.56786	2.68	2.07692	0.0932	6.68538	0.05674	9.45886
27_211	bangladesh	0.00330118	0.0243832	1.77402	0.7883	0.6667	1.01856	0.17642	7.68972	0.16596	8.67356	1.40016	1.56012	2.6295	2.30246	0.1455	5.55416	0.153	8.80714
27_211	bangladesh	0.00330118	0.0243832	1.77402	0.7883	0.6667	1.01856	0.17642	7.68972	0.16596	8.67356	1.40016	1.56012	2.6295	2.30246	0.1455	5.55416	0.153	8.80714
32_406	bangladesh	0.00794764	0.0220714	1.79298	1.07384	0.75794	0.85148	0.08174	11.058	0.07932	7.782	1.54152	1.60188	3.08704	1.53406	0.06316	6.8141	0.07644	7.93138
18_603	bangladesh	0.00495296	0.0298586	1.73256	0.95626	0.73018	1.0129	0.24134	7.9893	0.227	7.38778	1.38182	1.72512	2.90236	2.10846	0.18942	5.66216	0.2052	7.58406
18_603	bangladesh	0.00495296	0.0298586	1.73256	0.95626	0.73018	1.0129	0.24134	7.9893	0.227	7.38778	1.38182	1.72512	2.90236	2.10846	0.18942	5.66216	0.2052	7.58406
34_262	bangladesh	0.00490871	0.0234899	1.8358	0.96468	0.79498	0.85316	0.02874	9.68622	0.0248	7.76634	1.5447	1.47688	3.08862	1.5364	0.02108	6.73626	0.0218	7.82152
17_42	bangladesh	0.00908316	0.0255148	1.81714	0.69624	0.60588	0.7268	0.0631	8.32036	0.03592	7.42446	1.51906	1.39612	2.40398	1.64494	0.05248	5.83406	0.0339	7.45534
17_42	bangladesh	0.00908316	0.0255148	1.81714	0.69624	0.60588	0.7268	0.0631	8.32036	0.03592	7.42446	1.51906	1.39612	2.40398	1.64494	0.05248	5.83406	0.0339	7.45534
35_492	bangladesh	0.00409169	0.0373763	1.7664	1.04098	0.61824	0.73998	0.17018	9.98458	0.11654	6.13438	1.451	1.75932	2.6414	1.52502	0.12182	6.41544	0.0996	6.34384
30_116	bangladesh	0.00579924	0.0327994	1.76582	0.61178	0.66362	0.67072	0.22732	6.59188	0.09026	5.81876	1.36642	1.27654	2.9623	1.6649	0.14818	4.20194	0.06774	6.08318
30_116	bangladesh	0.00579924	0.0327994	1.76582	0.61178	0.66362	0.67072	0.22732	6.59188	0.09026	5.81876	1.36642	1.27654	2.9623	1.6649	0.14818	4.20194	0.06774	6.08318
28_32	bangladesh	0.0046997	0.0256904	1.82654	0.78084	0.76812	0.69688	0.12028	9.62518	0.10792	6.87782	1.40344	1.68238	3.32228	1.77966	0.08872	6.17916	0.09216	7.00558
23_71	bangladesh	0.00428691	0.0281156	1.79972	1.04218	0.66612	0.76318	0.07646	11.7685	0.05956	7.93344	1.54078	1.83504	2.8629	1.54472	0.05996	8.85986	0.05122	8.03704
23_71	bangladesh	0.00428691	0.0281156	1.79972	1.04218	0.66612	0.76318	0.07646	11.7685	0.05956	7.93344	1.54078	1.83504	2.8629	1.54472	0.05996	8.85986	0.05122	8.03704
18_238	bangladesh	0.00324874	0.0283715	1.77202	0.56956	0.68722	0.7737	0.14658	5.85096	0.10928	7.06318	1.47754	1.04778	2.63438	1.5875	0.11256	4.33896	0.09108	7.14588
18_238	bangladesh	0.00324874	0.0283715	1.77202	0.56956	0.68722	0.7737	0.14658	5.85096	0.10928	7.06318	1.47754	1.04778	2.63438	1.5875	0.11256	4.33896	0.09108	7.14588
1_366	bangladesh	0.00566467	0.0177284	1.87314	0.82534	0.6718	0.83004	0.02418	9.78032	0.02786	8.41458	1.48048	1.2318	3.90898	1.86328	0.01628	4.02776	0.02704	8.51696
18_252	bangladesh	0.00428807	0.023405	1.78512	0.85866	0.65654	0.88332	0.10834	9.24024	0.0674	8.4566	1.51806	1.52378	2.5202	1.7664	0.08948	6.7776	0.06102	8.64418
13_234	bangladesh	0.00839319	0.0208618	1.80132	0.74776	0.65854	1.006	0.15814	7.66424	0.0903	8.83986	1.4111	1.39494	3.12456	2.31202	0.10846	4.84538	0.07622	9.13502
14_9	bangladesh	0.00372643	0.0217203	1.82308	0.62582	0.59892	0.4927	0.09468	9.58068	0.0585	5.80122	1.48682	1.15846	3.24628	1.29824	0.05338	4.3704	0.05058	5.97598
26_476	bangladesh	0.00235077	0.0243223	1.78934	0.76592	0.6504	0.84054	0.09856	7.6346	0.0914	7.45176	1.53164	1.31574	2.3637	1.63102	0.08152	5.38876	0.0863	7.55526
26_476	bangladesh	0.00235077	0.0243223	1.78934	0.76592	0.6504	0.84054	0.09856	7.6346	0.0914	7.45176	1.53164	1.31574	2.3637	1.63102	0.08152	5.38876	0.0863	7.55526
1_451	bangladesh	0.00506958	0.0270706	1.77272	1.04076	0.84164	1.11198	0.16766	9.78204	0.18258	8.89364	1.44376	1.84978	3.1524	2.2905	0.13454	6.74534	0.16058	9.16056
1_451	bangladesh	0.00506958	0.0270706	1.77272	1.04076	0.84164	1.11198	0.16766	9.78204	0.18258	8.89364	1.44376	1.84978	3.1524	2.2905	0.13454	6.74534	0.16058	9.16056
21_19	bangladesh	0.0119561	0.0229892	1.82368	0.74052	0.55306	0.60008	0.07476	10.4168	0.0386	7.34448	1.5046	1.6258	2.46264	1.49084	0.05796	7.58006	0.0368	7.45626
35_342	bangladesh	0.00293152	0.0264462	1.79932	0.59936	0.61944	0.58178	0.14562	6.76546	0.13586	5.71798	1.43904	1.0337	3.55986	1.31808	0.10374	3.83058	0.1319	5.81384
35_342	bangladesh	0.00293152	0.0264462	1.79932	0.59936	0.61944	0.58178	0.14562	6.76546	0.13586	5.71798	1.43904	1.0337	3.55986	1.31808	0.10374	3.83058	0.1319	5.81384
35_342	bangladesh	0.00293152	0.0264462	1.79932	0.59936	0.61944	0.58178	0.14562	6.76546	0.13586	5.71798	1.43904	1.0337	3.55986	1.31808	0.10374	3.83058	0.1319	5.81384
34_85	bangladesh	0.00193234	0.0274043	1.79988	0.71426	0.57264	0.71766	0.12272	8.10288	0.07546	7.21634	1.46988	1.45468	2.42168	1.66684	0.09632	5.85834	0.0676	7.2872
20_126	bangladesh	0.00585373	0.0282391	1.78204	0.91888	0.91978	0.735	0.15462	9.90256	0.11824	6.74146	1.45776	1.7973	3.30016	1.63416	0.11528	7.00656	0.10558	6.95512
15_53	bangladesh	0.00230455	0.0250738	1.84206	0.96492	0.60466	0.87828	0.0502	9.98376	0.02642	7.74536	1.50872	1.91326	2.20474	1.94244	0.0402	7.26026	0.02392	7.84192
32_155	bangladesh	0.00358087	0.025068	1.78984	0.65972	0.58832	0.75552	0.1383	7.82642	0.07886	7.90396	1.47656	1.23346	2.82492	1.74532	0.09752	5.13478	0.0611	8.1588
13_562	bangladesh	0.0097539	0.0389671	1.7689	1.28982	0.66674	0.71836	0.15228	11.7389	0.0643	5.88668	1.4995	2.00514	2.44716	1.2486	0.10904	8.4773	0.04788	6.05934
8_260	bangladesh	0.004008	0.0206313	1.8706	0.75264	0.83428	0.86792	0.03012	7.948	0.0377	7.95298	1.48748	1.45074	3.7949	1.98254	0.02242	5.15508	0.03074	7.87916
8_260	bangladesh	0.004008	0.0206313	1.8706	0.75264	0.83428	0.86792	0.03012	7.948	0.0377	7.95298	1.48748	1.45074	3.7949	1.98254	0.02242	5.15508	0.03074	7.87916
8_260	bangladesh	0.004008	0.0206313	1.8706	0.75264	0.83428	0.86792	0.03012	7.948	0.0377	7.95298	1.48748	1.45074	3.7949	1.98254	0.02242	5.15508	0.03074	7.87916
8_260	bangladesh	0.004008	0.0206313	1.8706	0.75264	0.83428	0.86792	0.03012	7.948	0.0377	7.95298	1.48748	1.45074	3.7949	1.98254	0.02242	5.15508	0.03074	7.87916
25_512	bangladesh	0.00612544	0.0260629	1.7946	1.03706	1.02546	0.96206	0.13396	9.05804	0.16014	7.3793	1.46748	1.67074	3.64324	1.80014	0.10548	6.12118	0.14272	7.56332
25_289	bangladesh	0.010126	0.0275799	1.78244	1.00706	0.75142	0.83172	0.16622	11.053	0.092	7.84764	1.46552	1.59214	3.31574	1.69516	0.10242	6.44184	0.06022	8.09708
25_289	bangladesh	0.010126	0.0275799	1.78244	1.00706	0.75142	0.83172	0.16622	11.053	0.092	7.84764	1.46552	1.59214	3.31574	1.69516	0.10242	6.44184	0.06022	8.09708
11_16	bangladesh	0.00608011	0.0238693	1.8169	0.70064	0.82822	0.87144	0.1211	8.49356	0.11626	9.21228	1.44324	1.4313	3.3214	2.05642	0.09386	6.18124	0.1046	9.29278
19_277	bangladesh	0.0104239	0.0315287	1.76584	0.70138	0.72394	0.73278	0.17364	7.35278	0.16232	6.63642	1.45734	1.2654	2.79558	1.5065	0.14024	5.08966	0.15808	6.74362
27_31	bangladesh	0.00654845	0.024512	1.82494	0.79706	0.6007	0.76604	0.086	9.70482	0.033	7.89512	1.49508	1.58512	2.2001	1.6937	0.064	7.02272	0.02326	8.0181
27_31	bangladesh	0.00654845	0.024512	1.82494	0.79706	0.6007	0.76604	0.086	9.70482	0.033	7.89512	1.49508	1.58512	2.2001	1.6937	0.064	7.02272	0.02326	8.0181
27_31	bangladesh	0.00654845	0.024512	1.82494	0.79706	0.6007	0.76604	0.086	9.70482	0.033	7.89512	1.49508	1.58512	2.2001	1.6937	0.064	7.02272	0.02326	8.0181
3_453	bangladesh	0.00591488	0.0214522	1.8011	0.71634	0.61278	0.84096	0.08208	7.37134	0.0782	7.84914	1.55136	1.21344	2.78556	1.65104	0.06702	4.97624	0.07588	7.90156
3_453	bangladesh	0.00591488	0.0214522	1.8011	0.71634	0.61278	0.84096	0.08208	7.37134	0.0782	7.84914	1.55136	1.21344	2.78556	1.65104	0.06702	4.97624	0.07588	7.90156
24_16	bangladesh	0.00482186	0.0245369	1.86736	0.7477	0.9085	0.89908	0.07724	8.9327	0.08542	8.15812	1.4239	1.50078	3.58336	2.22784	0.05086	5.05186	0.07354	8.34686
2_340	bangladesh	0.0084906	0.0351297	1.76188	0.97642	0.79128	0.7088	0.20006	9.93632	0.19056	5.81712	1.43286	1.71412	3.054	1.49802	0.1501	5.8605	0.18344	5.9726
27_561	bangladesh	0.00434042	0.0215735	1.80098	0.91504	0.7224	0.99	0.11602	9.37614	0.06258	8.38084	1.53096	1.31038	2.73784	1.85092	0.0596	4.47938	0.04098	8.64344
20_477	bangladesh	0.0107363	0.029333	1.75748	0.92222	0.6919	0.79632	0.18236	8.92618	0.13314	6.7893	1.48538	1.48362	2.59154	1.51758	0.133	5.9778	0.11254	6.9858
20_477	bangladesh	0.0107363	0.029333	1.75748	0.92222	0.6919	0.79632	0.18236	8.92618	0.13314	6.7893	1.48538	1.48362	2.59154	1.51758	0.133	5.9778	0.11254	6.9858
31_40	bangladesh	0.00585836	0.0269589	1.79542	0.7006	0.85674	0.67982	0.15906	8.17352	0.15758	6.67578	1.44022	1.34912	3.76494	1.61294	0.11778	5.1299	0.13634	6.8352
31_40	bangladesh	0.00585836	0.0269589	1.79542	0.7006	0.85674	0.67982	0.15906	8.17352	0.15758	6.67578	1.44022	1.34912	3.76494	1.61294	0.11778	5.1299	0.13634	6.8352
31_40	bangladesh	0.00585836	0.0269589	1.79542	0.7006	0.85674	0.67982	0.15906	8.17352	0.15758	6.67578	1.44022	1.34912	3.76494	1.61294	0.11778	5.1299	0.13634	6.8352
31_40	bangladesh	0.00585836	0.0269589	1.79542	0.7006	0.85674	0.67982	0.15906	8.17352	0.15758	6.67578	1.44022	1.34912	3.76494	1.61294	0.11778	5.1299	0.13634	6.8352
31_40	bangladesh	0.00585836	0.0269589	1.79542	0.7006	0.85674	0.67982	0.15906	8.17352	0.15758	6.67578	1.44022	1.34912	3.76494	1.61294	0.11778	5.1299	0.13634	6.8352
31_40	bangladesh	0.00585836	0.0269589	1.79542	0.7006	0.85674	0.67982	0.15906	8.17352	0.15758	6.67578	1.44022	1.34912	3.76494	1.61294	0.11778	5.1299	0.13634	6.8352
14_69	bangladesh	0.00618117	0.0227991	1.77886	0.70948	0.79798	0.87434	0.15814	8.85892	0.12442	8.57474	1.49704	1.21478	3.16406	1.93682	0.10028	4.5917	0.09386	8.94072
14_69	bangladesh	0.00618117	0.0227991	1.77886	0.70948	0.79798	0.87434	0.15814	8.85892	0.12442	8.57474	1.49704	1.21478	3.16406	1.93682	0.10028	4.5917	0.09386	8.94072
4_294	bangladesh	0.011003	0.0235755	1.80546	0.85842	0.6716	0.95924	0.10448	9.52964	0.08586	9.09872	1.51048	1.46286	2.50026	1.88906	0.0836	6.256	0.07882	9.27598
4_294	bangladesh	0.011003	0.0235755	1.80546	0.85842	0.6716	0.95924	0.10448	9.52964	0.08586	9.09872	1.51048	1.46286	2.50026	1.88906	0.0836	6.256	0.07882	9.27598
29_43	bangladesh	0.00265054	0.0253053	1.81268	0.72698	0.67312	0.69176	0.15332	9.60954	0.07052	7.0992	1.4429	1.35984	2.90532	1.71242	0.08424	5.10706	0.04584	7.40242
29_43	bangladesh	0.00265054	0.0253053	1.81268	0.72698	0.67312	0.69176	0.15332	9.60954	0.07052	7.0992	1.4429	1.35984	2.90532	1.71242	0.08424	5.10706	0.04584	7.40242
29_43	bangladesh	0.00265054	0.0253053	1.81268	0.72698	0.67312	0.69176	0.15332	9.60954	0.07052	7.0992	1.4429	1.35984	2.90532	1.71242	0.08424	5.10706	0.04584	7.40242
29_43	bangladesh	0.00265054	0.0253053	1.81268	0.72698	0.67312	0.69176	0.15332	9.60954	0.07052	7.0992	1.4429	1.35984	2.90532	1.71242	0.08424	5.10706	0.04584	7.40242
29_43	bangladesh	0.00265054	0.0253053	1.81268	0.72698	0.67312	0.69176	0.15332	9.60954	0.07052	7.0992	1.4429	1.35984	2.90532	1.71242	0.08424	5.10706	0.04584	7.40242
29_43	bangladesh	0.00265054	0.0253053	1.81268	0.72698	0.67312	0.69176	0.15332	9.60954	0.07052	7.0992	1.4429	1.35984	2.90532	1.71242	0.08424	5.10706	0.04584	7.40242
29_43	bangladesh	0.00265054	0.0253053	1.81268	0.72698	0.67312	0.69176	0.15332	9.60954	0.07052	7.0992	1.4429	1.35984	2.90532	1.71242	0.08424	5.10706	0.04584	7.40242
29_43	bangladesh	0.00265054	0.0253053	1.81268	0.72698	0.67312	0.69176	0.15332	9.60954	0.07052	7.0992	1.4429	1.35984	2.90532	1.71242	0.08424	5.10706	0.04584	7.40242
29_43	bangladesh	0.00265054	0.0253053	1.81268	0.72698	0.67312	0.69176	0.15332	9.60954	0.07052	7.0992	1.4429	1.35984	2.90532	1.71242	0.08424	5.10706	0.04584	7.40242
29_43	bangladesh	0.00265054	0.0253053	1.81268	0.72698	0.67312	0.69176	0.15332	9.60954	0.07052	7.0992	1.4429	1.35984	2.90532	1.71242	0.08424	5.10706	0.04584	7.40242
29_43	bangladesh	0.00265054	0.0253053	1.81268	0.72698	0.67312	0.69176	0.15332	9.60954	0.07052	7.0992	1.4429	1.35984	2.90532	1.71242	0.08424	5.10706	0.04584	7.40242
24_34	bangladesh	0.00624032	0.0305865	1.82062	0.63566	0.61526	0.69718	0.08574	7.28558	0.0492	7.1097	1.50702	1.33098	2.29206	1.593	0.07428	5.64772	0.0459	7.18956
19_29	bangladesh	0.00529589	0.0290103	1.79668	0.82212	0.91086	0.74124	0.15452	10.3648	0.16214	7.03446	1.45234	1.59634	3.34836	1.75688	0.11214	5.79394	0.15248	7.24998
19_29	bangladesh	0.00529589	0.0290103	1.79668	0.82212	0.91086	0.74124	0.15452	10.3648	0.16214	7.03446	1.45234	1.59634	3.34836	1.75688	0.11214	5.79394	0.15248	7.24998
4_98	bangladesh	0.0070707	0.0258442	1.82138	0.82716	0.5928	0.74776	0.08826	9.74118	0.04108	7.47748	1.51622	1.67684	2.33838	1.68804	0.06366	6.7855	0.03216	7.59548
27_396	bangladesh	0.00436491	0.0277951	1.80022	0.84418	0.79268	0.8504	0.14474	7.9677	0.13996	6.90898	1.45084	1.57586	3.08576	1.84566	0.1165	5.47488	0.13508	7.0098
27_396	bangladesh	0.00436491	0.0277951	1.80022	0.84418	0.79268	0.8504	0.14474	7.9677	0.13996	6.90898	1.45084	1.57586	3.08576	1.84566	0.1165	5.47488	0.13508	7.0098
27_396	bangladesh	0.00436491	0.0277951	1.80022	0.84418	0.79268	0.8504	0.14474	7.9677	0.13996	6.90898	1.45084	1.57586	3.08576	1.84566	0.1165	5.47488	0.13508	7.0098
27_396	bangladesh	0.00436491	0.0277951	1.80022	0.84418	0.79268	0.8504	0.14474	7.9677	0.13996	6.90898	1.45084	1.57586	3.08576	1.84566	0.1165	5.47488	0.13508	7.0098
27_396	bangladesh	0.00436491	0.0277951	1.80022	0.84418	0.79268	0.8504	0.14474	7.9677	0.13996	6.90898	1.45084	1.57586	3.08576	1.84566	0.1165	5.47488	0.13508	7.0098
35_149	bangladesh	0.00367033	0.0319875	1.78668	0.901	0.78564	0.7034	0.1814	10.2981	0.13116	6.71796	1.44804	1.65944	3.77994	1.6431	0.11338	6.14996	0.0994	6.97682
34_3	bangladesh	0.00311001	0.0296082	1.82154	0.83346	0.63216	0.66166	0.1104	11.218	0.07056	7.32754	1.47252	1.90222	2.40402	1.6991	0.0861	7.79978	0.06416	7.49768
21_586	bangladesh	0.00513217	0.0429333	1.77672	0.9783	0.5111	0.65546	0.20962	9.03702	0.10458	5.16386	1.40698	1.8913	2.45522	1.49418	0.14814	6.00778	0.08832	5.36646
21_586	bangladesh	0.00513217	0.0429333	1.77672	0.9783	0.5111	0.65546	0.20962	9.03702	0.10458	5.16386	1.40698	1.8913	2.45522	1.49418	0.14814	6.00778	0.08832	5.36646
21_586	bangladesh	0.00513217	0.0429333	1.77672	0.9783	0.5111	0.65546	0.20962	9.03702	0.10458	5.16386	1.40698	1.8913	2.45522	1.49418	0.14814	6.00778	0.08832	5.36646
1_8	bangladesh	0.00389071	0.0247237	1.84756	0.76486	0.76384	0.74818	0.07006	9.2862	0.06156	7.57798	1.48618	1.6828	2.86462	1.83658	0.05864	6.75838	0.06172	7.7719
1_8	bangladesh	0.00389071	0.0247237	1.84756	0.76486	0.76384	0.74818	0.07006	9.2862	0.06156	7.57798	1.48618	1.6828	2.86462	1.83658	0.05864	6.75838	0.06172	7.7719
1_8	bangladesh	0.00389071	0.0247237	1.84756	0.76486	0.76384	0.74818	0.07006	9.2862	0.06156	7.57798	1.48618	1.6828	2.86462	1.83658	0.05864	6.75838	0.06172	7.7719
1_8	bangladesh	0.00389071	0.0247237	1.84756	0.76486	0.76384	0.74818	0.07006	9.2862	0.06156	7.57798	1.48618	1.6828	2.86462	1.83658	0.05864	6.75838	0.06172	7.7719
25_2	bangladesh	0.00352509	0.0316845	1.80774	0.67382	0.63022	0.65486	0.11872	9.1056	0.07192	7.0645	1.49546	1.46808	2.29144	1.59354	0.08842	6.11626	0.06134	7.15668
25_2	bangladesh	0.00352509	0.0316845	1.80774	0.67382	0.63022	0.65486	0.11872	9.1056	0.07192	7.0645	1.49546	1.46808	2.29144	1.59354	0.08842	6.11626	0.06134	7.15668
32_544	bangladesh	0.00201226	0.0274354	1.77548	0.93536	0.63664	0.98412	0.13318	8.11422	0.1098	7.94532	1.52318	1.50304	2.50538	1.74904	0.11948	6.26822	0.10906	8.1024
32_544	bangladesh	0.00201226	0.0274354	1.77548	0.93536	0.63664	0.98412	0.13318	8.11422	0.1098	7.94532	1.52318	1.50304	2.50538	1.74904	0.11948	6.26822	0.10906	8.1024
32_544	bangladesh	0.00201226	0.0274354	1.77548	0.93536	0.63664	0.98412	0.13318	8.11422	0.1098	7.94532	1.52318	1.50304	2.50538	1.74904	0.11948	6.26822	0.10906	8.1024
32_544	bangladesh	0.00201226	0.0274354	1.77548	0.93536	0.63664	0.98412	0.13318	8.11422	0.1098	7.94532	1.52318	1.50304	2.50538	1.74904	0.11948	6.26822	0.10906	8.1024
32_544	bangladesh	0.00201226	0.0274354	1.77548	0.93536	0.63664	0.98412	0.13318	8.11422	0.1098	7.94532	1.52318	1.50304	2.50538	1.74904	0.11948	6.26822	0.10906	8.1024
32_544	bangladesh	0.00201226	0.0274354	1.77548	0.93536	0.63664	0.98412	0.13318	8.11422	0.1098	7.94532	1.52318	1.50304	2.50538	1.74904	0.11948	6.26822	0.10906	8.1024
5_7	bangladesh	0.00688605	0.0251546	1.87194	0.91212	0.7024	0.83554	0.04512	11.6472	0.02828	8.91252	1.48692	1.98084	2.63884	2.05042	0.03278	8.23296	0.0236	9.02932
13_130	bangladesh	0.00764539	0.0231296	1.85442	1.0554	0.60474	0.75746	0.05968	11.3553	0.03502	6.8655	1.50128	1.87932	2.51784	1.63096	0.04276	7.20912	0.03148	7.0384
19_133	bangladesh	0.0145795	0.0220699	1.85378	0.90866	0.67602	0.76496	0.0353	11.4348	0.0214	8.31504	1.54876	1.51166	2.72324	1.48766	0.02516	7.11814	0.0192	8.37982
20_191	bangladesh	0.0136106	0.0254503	1.77138	0.84224	0.67952	0.80838	0.18252	8.56078	0.13582	7.35992	1.4545	1.52186	2.44226	1.64378	0.1488	6.48264	0.1219	7.47344
21_134	bangladesh	0.00876803	0.0337325	1.79378	0.86296	0.71048	0.6897	0.17232	9.76156	0.16242	6.54404	1.43142	1.63348	2.93798	1.5528	0.13242	6.40574	0.14914	6.78322
22_463	bangladesh	0.00308985	0.026619	1.79728	1.0584	0.64072	0.91548	0.15408	10.5771	0.08202	7.91958	1.47688	1.7014	3.2609	1.85084	0.0998	6.41444	0.06162	8.26936
9_338	bangladesh	0.00447772	0.0265194	1.8102	0.79112	0.58878	0.74548	0.11136	8.30844	0.08126	7.1664	1.51036	1.38384	2.76418	1.48838	0.0833	6.06424	0.07092	7.22804
29_63	bangladesh	0.00443019	0.0276565	1.8161	0.84124	0.79878	0.95278	0.13934	9.33422	0.10068	8.6443	1.44726	1.63414	2.9472	2.15986	0.10386	6.22364	0.08648	8.82844
5_59	bangladesh	0.00869635	0.0255439	1.81438	0.91876	0.54224	0.83908	0.13092	10.3011	0.05776	7.99882	1.46826	1.899	2.14692	2.01876	0.09698	7.14326	0.04512	8.22166
4_603	bangladesh	0.0076938	0.0298295	1.76906	0.8589	0.72546	0.92736	0.18542	8.51008	0.17292	7.71734	1.47874	1.33572	3.02974	1.81936	0.13188	4.86784	0.15078	7.99368
2_592	bangladesh	0.00802271	0.0370067	1.75646	0.83494	0.73048	0.75108	0.22102	7.54122	0.188	5.8359	1.43628	1.3938	2.73638	1.5059	0.16504	4.84364	0.1694	6.05886
5_211	bangladesh	0.00550462	0.0338587	1.7874	0.80824	0.80136	0.7131	0.20288	8.25124	0.11528	5.95328	1.4106	1.57038	3.25196	1.66254	0.1404	5.30744	0.0892	6.20812
5_211	bangladesh	0.00550462	0.0338587	1.7874	0.80824	0.80136	0.7131	0.20288	8.25124	0.11528	5.95328	1.4106	1.57038	3.25196	1.66254	0.1404	5.30744	0.0892	6.20812
5_211	bangladesh	0.00550462	0.0338587	1.7874	0.80824	0.80136	0.7131	0.20288	8.25124	0.11528	5.95328	1.4106	1.57038	3.25196	1.66254	0.1404	5.30744	0.0892	6.20812
19_582	bangladesh	0.00362761	0.0273691	1.78804	0.87908	0.71192	0.8656	0.1446	8.26136	0.14246	7.17794	1.50196	1.35572	2.84906	1.60842	0.1104	5.11038	0.12684	7.37484
6_175	bangladesh	0.00500841	0.0298837	1.8035	0.71286	0.63162	0.74994	0.14644	7.07488	0.0723	6.12448	1.4706	1.30376	2.38086	1.56918	0.10536	4.64702	0.06522	6.26294
19_1	bangladesh	0.00854982	0.0267932	1.87954	0.90232	0.7203	0.65016	0.04266	12.1622	0.02372	7.11688	1.4858	1.97748	2.79198	1.63624	0.03116	8.13764	0.02196	7.23484
19_1	bangladesh	0.00854982	0.0267932	1.87954	0.90232	0.7203	0.65016	0.04266	12.1622	0.02372	7.11688	1.4858	1.97748	2.79198	1.63624	0.03116	8.13764	0.02196	7.23484
21_411	bangladesh	0.00450479	0.0232041	1.78464	0.68062	0.629	0.77594	0.11678	7.27524	0.08744	7.77552	1.55602	1.08294	2.38842	1.37342	0.09684	5.6008	0.07956	7.84494
4_643	bangladesh	0.00430446	0.0273984	1.7996	0.88728	0.7021	0.85458	0.13842	8.0777	0.10684	6.83052	1.4936	1.35932	2.76402	1.54302	0.10274	5.18958	0.09448	7.02928
4_643	bangladesh	0.00430446	0.0273984	1.7996	0.88728	0.7021	0.85458	0.13842	8.0777	0.10684	6.83052	1.4936	1.35932	2.76402	1.54302	0.10274	5.18958	0.09448	7.02928
20_202	bangladesh	0.0120521	0.026555	1.83332	0.92612	0.90622	0.7799	0.08052	9.53872	0.07806	7.00964	1.51696	1.51878	3.37794	1.50754	0.06456	6.41462	0.06932	7.08532
3_69	bangladesh	0.00244389	0.0279959	1.85304	0.78934	0.83394	0.71286	0.10156	8.64854	0.08504	6.28928	1.44382	1.5016	3.52922	1.71248	0.07132	5.0131	0.07958	6.4259
3_69	bangladesh	0.00244389	0.0279959	1.85304	0.78934	0.83394	0.71286	0.10156	8.64854	0.08504	6.28928	1.44382	1.5016	3.52922	1.71248	0.07132	5.0131	0.07958	6.4259
10_10	bangladesh	0.00337746	0.0261012	1.85832	0.8656	0.69446	0.697	0.0604	11.6512	0.02822	6.97996	1.51052	1.70172	2.67362	1.68454	0.03682	6.4123	0.02016	7.1078
15_30	bangladesh	0.00308061	0.0231432	1.83892	0.71216	0.59172	0.72384	0.05906	8.20368	0.03022	7.35728	1.5529	1.37262	2.29214	1.57436	0.04022	6.10962	0.02388	7.39726
15_30	bangladesh	0.00308061	0.0231432	1.83892	0.71216	0.59172	0.72384	0.05906	8.20368	0.03022	7.35728	1.5529	1.37262	2.29214	1.57436	0.04022	6.10962	0.02388	7.39726
4_113	bangladesh	0.0124109	0.0313494	1.8262	0.93136	0.68778	0.68988	0.13068	10.2923	0.09134	6.28672	1.44412	1.94524	2.61548	1.63944	0.1013	7.01708	0.08128	6.4027
4_113	bangladesh	0.0124109	0.0313494	1.8262	0.93136	0.68778	0.68988	0.13068	10.2923	0.09134	6.28672	1.44412	1.94524	2.61548	1.63944	0.1013	7.01708	0.08128	6.4027
27_193	bangladesh	0.012148	0.0211141	1.83874	0.8571	0.71974	0.7734	0.0598	9.8674	0.0413	8.04026	1.5506	1.39756	2.87694	1.46014	0.04328	6.88306	0.03338	8.11286
27_193	bangladesh	0.012148	0.0211141	1.83874	0.8571	0.71974	0.7734	0.0598	9.8674	0.0413	8.04026	1.5506	1.39756	2.87694	1.46014	0.04328	6.88306	0.03338	8.11286
10_152	bangladesh	0.00210767	0.0289082	1.80824	0.83076	0.63938	0.70818	0.14546	9.10636	0.11062	6.48956	1.46798	1.56474	2.76972	1.6169	0.1041	5.60704	0.09634	6.59026
10_152	bangladesh	0.00210767	0.0289082	1.80824	0.83076	0.63938	0.70818	0.14546	9.10636	0.11062	6.48956	1.46798	1.56474	2.76972	1.6169	0.1041	5.60704	0.09634	6.59026
10_152	bangladesh	0.00210767	0.0289082	1.80824	0.83076	0.63938	0.70818	0.14546	9.10636	0.11062	6.48956	1.46798	1.56474	2.76972	1.6169	0.1041	5.60704	0.09634	6.59026
10_152	bangladesh	0.00210767	0.0289082	1.80824	0.83076	0.63938	0.70818	0.14546	9.10636	0.11062	6.48956	1.46798	1.56474	2.76972	1.6169	0.1041	5.60704	0.09634	6.59026
19_533	bangladesh	0.00874321	0.0313926	1.75928	0.76388	0.74922	0.77288	0.19732	7.6636	0.19038	6.71708	1.47442	1.1962	3.0318	1.46694	0.15344	4.63234	0.17972	6.93246
19_533	bangladesh	0.00874321	0.0313926	1.75928	0.76388	0.74922	0.77288	0.19732	7.6636	0.19038	6.71708	1.47442	1.1962	3.0318	1.46694	0.15344	4.63234	0.17972	6.93246
5_57	bangladesh	0.0049581	0.0300556	1.79244	0.84526	0.81208	0.74678	0.17826	9.76554	0.13108	7.06372	1.4469	1.66908	3.02276	1.73462	0.12736	6.56556	0.11192	7.21862
14_220	bangladesh	0.00618392	0.0320547	1.79952	0.95806	0.72694	0.69302	0.18146	10.0109	0.10388	6.1085	1.45472	1.62618	3.42144	1.52738	0.10248	5.51874	0.06818	6.35948
8_339	bangladesh	0.00440953	0.0281589	1.78498	0.96896	0.6278	0.95154	0.19356	9.0025	0.17522	7.87372	1.41026	1.84726	2.5892	2.0266	0.16502	6.87416	0.1687	8.07094
8_339	bangladesh	0.00440953	0.0281589	1.78498	0.96896	0.6278	0.95154	0.19356	9.0025	0.17522	7.87372	1.41026	1.84726	2.5892	2.0266	0.16502	6.87416	0.1687	8.07094
8_339	bangladesh	0.00440953	0.0281589	1.78498	0.96896	0.6278	0.95154	0.19356	9.0025	0.17522	7.87372	1.41026	1.84726	2.5892	2.0266	0.16502	6.87416	0.1687	8.07094
8_339	bangladesh	0.00440953	0.0281589	1.78498	0.96896	0.6278	0.95154	0.19356	9.0025	0.17522	7.87372	1.41026	1.84726	2.5892	2.0266	0.16502	6.87416	0.1687	8.07094
13_1	bangladesh	0.00246225	0.0241259	1.82392	0.70976	0.8318	0.92942	0.11918	8.84214	0.09228	9.96662	1.48264	1.51614	2.9856	2.23552	0.08536	6.48722	0.07126	10.1238
13_1	bangladesh	0.00246225	0.0241259	1.82392	0.70976	0.8318	0.92942	0.11918	8.84214	0.09228	9.96662	1.48264	1.51614	2.9856	2.23552	0.08536	6.48722	0.07126	10.1238
13_1	bangladesh	0.00246225	0.0241259	1.82392	0.70976	0.8318	0.92942	0.11918	8.84214	0.09228	9.96662	1.48264	1.51614	2.9856	2.23552	0.08536	6.48722	0.07126	10.1238
13_1	bangladesh	0.00246225	0.0241259	1.82392	0.70976	0.8318	0.92942	0.11918	8.84214	0.09228	9.96662	1.48264	1.51614	2.9856	2.23552	0.08536	6.48722	0.07126	10.1238
13_1	bangladesh	0.00246225	0.0241259	1.82392	0.70976	0.8318	0.92942	0.11918	8.84214	0.09228	9.96662	1.48264	1.51614	2.9856	2.23552	0.08536	6.48722	0.07126	10.1238
13_1	bangladesh	0.00246225	0.0241259	1.82392	0.70976	0.8318	0.92942	0.11918	8.84214	0.09228	9.96662	1.48264	1.51614	2.9856	2.23552	0.08536	6.48722	0.07126	10.1238
13_1	bangladesh	0.00246225	0.0241259	1.82392	0.70976	0.8318	0.92942	0.11918	8.84214	0.09228	9.96662	1.48264	1.51614	2.9856	2.23552	0.08536	6.48722	0.07126	10.1238
13_1	bangladesh	0.00246225	0.0241259	1.82392	0.70976	0.8318	0.92942	0.11918	8.84214	0.09228	9.96662	1.48264	1.51614	2.9856	2.23552	0.08536	6.48722	0.07126	10.1238
13_1	bangladesh	0.00246225	0.0241259	1.82392	0.70976	0.8318	0.92942	0.11918	8.84214	0.09228	9.96662	1.48264	1.51614	2.9856	2.23552	0.08536	6.48722	0.07126	10.1238
13_1	bangladesh	0.00246225	0.0241259	1.82392	0.70976	0.8318	0.92942	0.11918	8.84214	0.09228	9.96662	1.48264	1.51614	2.9856	2.23552	0.08536	6.48722	0.07126	10.1238
13_1	bangladesh	0.00246225	0.0241259	1.82392	0.70976	0.8318	0.92942	0.11918	8.84214	0.09228	9.96662	1.48264	1.51614	2.9856	2.23552	0.08536	6.48722	0.07126	10.1238
13_1	bangladesh	0.00246225	0.0241259	1.82392	0.70976	0.8318	0.92942	0.11918	8.84214	0.09228	9.96662	1.48264	1.51614	2.9856	2.23552	0.08536	6.48722	0.07126	10.1238
13_1	bangladesh	0.00246225	0.0241259	1.82392	0.70976	0.8318	0.92942	0.11918	8.84214	0.09228	9.96662	1.48264	1.51614	2.9856	2.23552	0.08536	6.48722	0.07126	10.1238
13_1	bangladesh	0.00246225	0.0241259	1.82392	0.70976	0.8318	0.92942	0.11918	8.84214	0.09228	9.96662	1.48264	1.51614	2.9856	2.23552	0.08536	6.48722	0.07126	10.1238
13_1	bangladesh	0.00246225	0.0241259	1.82392	0.70976	0.8318	0.92942	0.11918	8.84214	0.09228	9.96662	1.48264	1.51614	2.9856	2.23552	0.08536	6.48722	0.07126	10.1238
21_87	bangladesh	0.0105439	0.0231744	1.81086	0.79506	0.67044	0.8697	0.10516	9.02704	0.07324	8.78784	1.52824	1.37636	2.43252	1.72282	0.08446	6.43894	0.06684	8.87434
23_230	bangladesh	0.00421407	0.0292048	1.8091	0.90238	0.64608	0.72546	0.11702	8.80336	0.0639	6.3268	1.51414	1.70752	2.49452	1.55912	0.09008	6.40612	0.05532	6.39088
23_230	bangladesh	0.00421407	0.0292048	1.8091	0.90238	0.64608	0.72546	0.11702	8.80336	0.0639	6.3268	1.51414	1.70752	2.49452	1.55912	0.09008	6.40612	0.05532	6.39088
34_306	bangladesh	0.00265353	0.028916	1.77692	0.82038	0.82668	0.81108	0.16734	8.14246	0.129	7.25032	1.49672	1.3784	3.5273	1.60404	0.12698	5.59044	0.11636	7.3918
29_183	bangladesh	0.006599	0.025616	1.80144	0.81908	0.75306	0.74408	0.13362	8.75018	0.09414	6.8656	1.50068	1.58476	2.80116	1.59886	0.104	6.3267	0.08446	6.96564
29_183	bangladesh	0.006599	0.025616	1.80144	0.81908	0.75306	0.74408	0.13362	8.75018	0.09414	6.8656	1.50068	1.58476	2.80116	1.59886	0.104	6.3267	0.08446	6.96564
5_196	bangladesh	0.00885687	0.0256407	1.87936	1.07878	0.76756	0.90816	0.0318	11.136	0.01602	8.29478	1.51446	1.91022	3.10222	1.86206	0.02282	7.74002	0.0137	8.43586
5_196	bangladesh	0.00885687	0.0256407	1.87936	1.07878	0.76756	0.90816	0.0318	11.136	0.01602	8.29478	1.51446	1.91022	3.10222	1.86206	0.02282	7.74002	0.0137	8.43586
26_610	bangladesh	0.00330189	0.0288877	1.76378	0.81168	0.77206	0.97828	0.2101	7.501	0.14728	8.1513	1.46022	1.47066	3.73512	2.0902	0.15018	5.15182	0.1143	8.4813
26_610	bangladesh	0.00330189	0.0288877	1.76378	0.81168	0.77206	0.97828	0.2101	7.501	0.14728	8.1513	1.46022	1.47066	3.73512	2.0902	0.15018	5.15182	0.1143	8.4813
26_610	bangladesh	0.00330189	0.0288877	1.76378	0.81168	0.77206	0.97828	0.2101	7.501	0.14728	8.1513	1.46022	1.47066	3.73512	2.0902	0.15018	5.15182	0.1143	8.4813
26_610	bangladesh	0.00330189	0.0288877	1.76378	0.81168	0.77206	0.97828	0.2101	7.501	0.14728	8.1513	1.46022	1.47066	3.73512	2.0902	0.15018	5.15182	0.1143	8.4813
10_213	bangladesh	0.00796954	0.0253043	1.7878	0.74032	0.67872	0.87892	0.15538	7.76714	0.08948	8.09644	1.5038	1.3106	2.62762	1.80206	0.11072	5.3302	0.07468	8.2806
1_412	bangladesh	0.00357113	0.0240112	1.82232	0.8686	0.80952	0.73968	0.0804	8.7414	0.04064	6.576	1.56148	1.35656	3.12292	1.3351	0.0553	5.9433	0.03128	6.7296
34_314	bangladesh	0.00778751	0.0302341	1.80538	1.15004	0.79442	0.867	0.15132	11.2248	0.15042	7.35782	1.45878	1.92042	3.1462	1.69718	0.12046	7.5317	0.138	7.50472
34_314	bangladesh	0.00778751	0.0302341	1.80538	1.15004	0.79442	0.867	0.15132	11.2248	0.15042	7.35782	1.45878	1.92042	3.1462	1.69718	0.12046	7.5317	0.138	7.50472
12_20	bangladesh	0.00564424	0.0289469	1.84268	0.8713	0.78114	0.87134	0.10306	8.98978	0.09574	7.92594	1.46634	1.67642	2.85158	1.93706	0.0803	6.59392	0.08512	8.09152
10_446	bangladesh	0.00527631	0.0305356	1.82064	1.20548	0.70522	0.82838	0.1707	11.1427	0.0957	6.50744	1.40484	2.00422	3.1645	1.6565	0.12102	7.11628	0.08396	6.73356
20_624	bangladesh	0.00558025	0.0280197	1.78146	0.94782	0.6317	1.08706	0.17794	7.8042	0.14262	8.15016	1.46614	1.6185	2.82116	2.12916	0.14108	5.6377	0.13976	8.32656
20_624	bangladesh	0.00558025	0.0280197	1.78146	0.94782	0.6317	1.08706	0.17794	7.8042	0.14262	8.15016	1.46614	1.6185	2.82116	2.12916	0.14108	5.6377	0.13976	8.32656
30_141	bangladesh	0.00304674	0.0227799	1.83212	0.85024	0.69402	0.80572	0.1263	10.4661	0.06878	7.84986	1.4846	1.38254	3.21934	1.82156	0.06434	4.88376	0.03954	8.15564
6_410	bangladesh	0.00289361	0.0262921	1.8123	1.0076	0.80606	0.99876	0.11292	8.85604	0.08794	7.78334	1.52228	1.63722	2.91288	1.907	0.08486	6.07538	0.07356	7.95326
32_4	bangladesh	0.0069276	0.0213317	1.87818	0.62834	0.80372	0.65304	0.06586	10.7464	0.04436	8.1062	1.4678	1.35364	3.63182	1.77692	0.04044	5.70686	0.03672	8.29198
32_4	bangladesh	0.0069276	0.0213317	1.87818	0.62834	0.80372	0.65304	0.06586	10.7464	0.04436	8.1062	1.4678	1.35364	3.63182	1.77692	0.04044	5.70686	0.03672	8.29198
8_86	bangladesh	0.00264737	0.0272006	1.81084	0.82122	0.64682	0.70698	0.12476	9.70908	0.08744	6.9883	1.50464	1.57908	2.54098	1.51844	0.09322	6.68402	0.06918	7.07208
32_144	bangladesh	0.00490206	0.0251443	1.81264	0.72364	0.80364	0.91766	0.13656	7.52404	0.1136	8.14426	1.48472	1.27448	3.04134	1.96076	0.09668	4.84442	0.09164	8.36092
31_501	bangladesh	0.0036397	0.0303789	1.76338	0.79594	0.86486	0.8617	0.19202	7.78874	0.22954	7.42016	1.47902	1.17974	3.21346	1.54732	0.15458	4.99246	0.21282	7.66182
31_501	bangladesh	0.0036397	0.0303789	1.76338	0.79594	0.86486	0.8617	0.19202	7.78874	0.22954	7.42016	1.47902	1.17974	3.21346	1.54732	0.15458	4.99246	0.21282	7.66182
11_3	bangladesh	0.00891947	0.0314265	1.8253	0.82378	0.6859	0.56218	0.13084	11.6704	0.08196	6.50804	1.45992	1.9105	2.8256	1.47042	0.09906	8.16314	0.07098	6.73432
3_68	bangladesh	0.00431542	0.0245744	1.8463	0.57696	0.59162	0.69128	0.07358	6.96764	0.06742	7.31076	1.51114	1.14608	2.7729	1.61882	0.0622	4.70182	0.06754	7.37034
27_227	bangladesh	0.00769796	0.0285544	1.82222	0.8784	0.70568	0.65062	0.1134	9.26576	0.07384	5.9866	1.50568	1.55524	2.80134	1.3629	0.0803	6.18972	0.06486	6.09182
27_227	bangladesh	0.00769796	0.0285544	1.82222	0.8784	0.70568	0.65062	0.1134	9.26576	0.07384	5.9866	1.50568	1.55524	2.80134	1.3629	0.0803	6.18972	0.06486	6.09182
33_53	bangladesh	0.00249323	0.0215645	1.87346	0.8585	0.68112	0.82412	0.02058	10.4722	0.016	8.8125	1.55332	1.63496	2.76496	1.83592	0.01542	7.25736	0.01452	8.97904
24_126	bangladesh	0.00266639	0.0236952	1.85428	0.82368	0.68446	0.67734	0.05982	10.1466	0.05344	6.92404	1.5338	1.36158	3.18328	1.5327	0.038	4.98314	0.0441	7.07846
35_89	bangladesh	0.00425615	0.0293749	1.7902	0.82764	0.84382	0.76432	0.17632	8.47088	0.16898	6.52462	1.45584	1.447	3.09642	1.57564	0.13682	5.59914	0.14698	6.67046
35_89	bangladesh	0.00425615	0.0293749	1.7902	0.82764	0.84382	0.76432	0.17632	8.47088	0.16898	6.52462	1.45584	1.447	3.09642	1.57564	0.13682	5.59914	0.14698	6.67046
35_89	bangladesh	0.00425615	0.0293749	1.7902	0.82764	0.84382	0.76432	0.17632	8.47088	0.16898	6.52462	1.45584	1.447	3.09642	1.57564	0.13682	5.59914	0.14698	6.67046
1_356	bangladesh	0.00945294	0.0314149	1.80814	0.89994	0.78416	0.61632	0.1301	9.6046	0.11832	5.72764	1.4972	1.49812	3.11922	1.22068	0.10414	6.1621	0.11374	5.85118
28_561	bangladesh	0.00545594	0.0330555	1.76202	0.73874	0.69062	0.8574	0.21306	6.87274	0.17846	6.97442	1.44728	1.29762	2.7384	1.7453	0.17088	4.87418	0.16502	7.15962
2_409	bangladesh	0.0102918	0.0350622	1.78092	0.8025	0.666	0.65642	0.17968	8.60184	0.17226	6.26122	1.46588	1.37476	2.9223	1.33064	0.14576	5.78638	0.16278	6.42752
18_518	bangladesh	0.00384274	0.0301094	1.76562	0.99852	0.67954	0.78592	0.20282	9.2946	0.09984	6.48388	1.47748	1.76346	2.7496	1.63164	0.14614	6.42904	0.07772	6.75052
18_518	bangladesh	0.00384274	0.0301094	1.76562	0.99852	0.67954	0.78592	0.20282	9.2946	0.09984	6.48388	1.47748	1.76346	2.7496	1.63164	0.14614	6.42904	0.07772	6.75052
1_102	bangladesh	0.0115631	0.0274351	1.81904	0.76946	0.68528	0.60632	0.07102	9.85318	0.0478	7.10572	1.58344	1.27672	2.76972	1.1198	0.05922	7.46886	0.04474	7.26626
1_102	bangladesh	0.0115631	0.0274351	1.81904	0.76946	0.68528	0.60632	0.07102	9.85318	0.0478	7.10572	1.58344	1.27672	2.76972	1.1198	0.05922	7.46886	0.04474	7.26626
20_111	bangladesh	0.00638518	0.0306354	1.80988	0.8204	0.69364	0.73562	0.12558	8.62084	0.08718	6.71754	1.50398	1.47548	2.46038	1.46334	0.10126	6.33022	0.08184	6.79882
34_233	bangladesh	0.0023146	0.0244902	1.80892	0.81694	0.68294	1.007	0.13564	8.21314	0.08188	8.82326	1.49664	1.50384	3.09286	2.14782	0.1005	5.70784	0.06952	8.96342
34_284	bangladesh	0.00205608	0.0222088	1.81988	0.79004	0.9107	0.9113	0.12264	7.72612	0.12604	7.77798	1.493	1.38196	4.04062	1.89722	0.09398	5.13048	0.11876	7.93802
34_284	bangladesh	0.00205608	0.0222088	1.81988	0.79004	0.9107	0.9113	0.12264	7.72612	0.12604	7.77798	1.493	1.38196	4.04062	1.89722	0.09398	5.13048	0.11876	7.93802
34_284	bangladesh	0.00205608	0.0222088	1.81988	0.79004	0.9107	0.9113	0.12264	7.72612	0.12604	7.77798	1.493	1.38196	4.04062	1.89722	0.09398	5.13048	0.11876	7.93802
4_7	bangladesh	0.00626144	0.0300131	1.8357	0.58256	0.77374	0.61514	0.11184	9.78146	0.11094	7.92546	1.47794	1.36748	3.08812	1.69596	0.0851	6.159	0.10272	8.11784
4_7	bangladesh	0.00626144	0.0300131	1.8357	0.58256	0.77374	0.61514	0.11184	9.78146	0.11094	7.92546	1.47794	1.36748	3.08812	1.69596	0.0851	6.159	0.10272	8.11784
28_691	bangladesh	0.002675	0.0329011	1.82416	1.1001	0.728	0.93688	0.11974	9.00706	0.07888	6.6879	1.48786	1.9536	2.71982	1.86112	0.09328	6.48904	0.07352	6.83646
31_25	bangladesh	0.00385613	0.0300064	1.80536	0.70704	0.6172	0.73598	0.17494	9.16672	0.14356	8.17152	1.43146	1.58248	3.06418	1.99206	0.1359	6.25636	0.1388	8.45646
27_458	bangladesh	0.00698556	0.0261161	1.77524	0.81712	0.58896	0.83936	0.18148	8.13488	0.14214	7.50324	1.48582	1.44788	2.54046	1.71934	0.14296	5.8243	0.1265	7.66832
9_25	bangladesh	0.0054893	0.0280274	1.8161	0.95658	0.89286	0.85118	0.15438	9.8212	0.1205	7.30698	1.44528	1.92118	3.18288	1.94956	0.11982	7.0142	0.10762	7.51428
9_25	bangladesh	0.0054893	0.0280274	1.8161	0.95658	0.89286	0.85118	0.15438	9.8212	0.1205	7.30698	1.44528	1.92118	3.18288	1.94956	0.11982	7.0142	0.10762	7.51428
9_25	bangladesh	0.0054893	0.0280274	1.8161	0.95658	0.89286	0.85118	0.15438	9.8212	0.1205	7.30698	1.44528	1.92118	3.18288	1.94956	0.11982	7.0142	0.10762	7.51428
9_25	bangladesh	0.0054893	0.0280274	1.8161	0.95658	0.89286	0.85118	0.15438	9.8212	0.1205	7.30698	1.44528	1.92118	3.18288	1.94956	0.11982	7.0142	0.10762	7.51428
9_25	bangladesh	0.0054893	0.0280274	1.8161	0.95658	0.89286	0.85118	0.15438	9.8212	0.1205	7.30698	1.44528	1.92118	3.18288	1.94956	0.11982	7.0142	0.10762	7.51428
9_25	bangladesh	0.0054893	0.0280274	1.8161	0.95658	0.89286	0.85118	0.15438	9.8212	0.1205	7.30698	1.44528	1.92118	3.18288	1.94956	0.11982	7.0142	0.10762	7.51428
9_25	bangladesh	0.0054893	0.0280274	1.8161	0.95658	0.89286	0.85118	0.15438	9.8212	0.1205	7.30698	1.44528	1.92118	3.18288	1.94956	0.11982	7.0142	0.10762	7.51428
9_25	bangladesh	0.0054893	0.0280274	1.8161	0.95658	0.89286	0.85118	0.15438	9.8212	0.1205	7.30698	1.44528	1.92118	3.18288	1.94956	0.11982	7.0142	0.10762	7.51428
9_25	bangladesh	0.0054893	0.0280274	1.8161	0.95658	0.89286	0.85118	0.15438	9.8212	0.1205	7.30698	1.44528	1.92118	3.18288	1.94956	0.11982	7.0142	0.10762	7.51428
9_25	bangladesh	0.0054893	0.0280274	1.8161	0.95658	0.89286	0.85118	0.15438	9.8212	0.1205	7.30698	1.44528	1.92118	3.18288	1.94956	0.11982	7.0142	0.10762	7.51428
21_467	bangladesh	0.00680607	0.0287501	1.8139	0.69906	0.7613	0.62112	0.09716	7.06076	0.07936	5.63618	1.56104	1.0274	3.0161	1.07456	0.07052	4.59444	0.07052	5.68588
13_308	bangladesh	0.00467233	0.0247229	1.81666	0.90804	0.70754	1.0764	0.1145	9.19532	0.07436	10.1356	1.51116	1.60728	2.96114	2.109	0.0954	7.23054	0.06998	10.3382
9_83	bangladesh	0.00627349	0.0295566	1.80534	0.84084	0.6258	0.7377	0.12382	9.10378	0.0806	6.98644	1.51806	1.54504	2.30458	1.5314	0.1053	6.47232	0.07558	7.09554
34_215	bangladesh	0.00277525	0.0253159	1.8065	0.9581	0.9522	1.0833	0.1619	9.04868	0.1889	8.76382	1.44478	1.76818	3.52248	2.2722	0.1353	6.42602	0.17738	8.99
30_3	bangladesh	0.00521768	0.0301014	1.82824	0.79506	0.78988	0.68238	0.12242	9.81214	0.0746	7.1623	1.48374	1.72128	2.9578	1.6767	0.08998	7.07634	0.063	7.34658
30_3	bangladesh	0.00521768	0.0301014	1.82824	0.79506	0.78988	0.68238	0.12242	9.81214	0.0746	7.1623	1.48374	1.72128	2.9578	1.6767	0.08998	7.07634	0.063	7.34658
30_3	bangladesh	0.00521768	0.0301014	1.82824	0.79506	0.78988	0.68238	0.12242	9.81214	0.0746	7.1623	1.48374	1.72128	2.9578	1.6767	0.08998	7.07634	0.063	7.34658
30_3	bangladesh	0.00521768	0.0301014	1.82824	0.79506	0.78988	0.68238	0.12242	9.81214	0.0746	7.1623	1.48374	1.72128	2.9578	1.6767	0.08998	7.07634	0.063	7.34658
30_3	bangladesh	0.00521768	0.0301014	1.82824	0.79506	0.78988	0.68238	0.12242	9.81214	0.0746	7.1623	1.48374	1.72128	2.9578	1.6767	0.08998	7.07634	0.063	7.34658
30_3	bangladesh	0.00521768	0.0301014	1.82824	0.79506	0.78988	0.68238	0.12242	9.81214	0.0746	7.1623	1.48374	1.72128	2.9578	1.6767	0.08998	7.07634	0.063	7.34658
30_3	bangladesh	0.00521768	0.0301014	1.82824	0.79506	0.78988	0.68238	0.12242	9.81214	0.0746	7.1623	1.48374	1.72128	2.9578	1.6767	0.08998	7.07634	0.063	7.34658
30_3	bangladesh	0.00521768	0.0301014	1.82824	0.79506	0.78988	0.68238	0.12242	9.81214	0.0746	7.1623	1.48374	1.72128	2.9578	1.6767	0.08998	7.07634	0.063	7.34658
30_3	bangladesh	0.00521768	0.0301014	1.82824	0.79506	0.78988	0.68238	0.12242	9.81214	0.0746	7.1623	1.48374	1.72128	2.9578	1.6767	0.08998	7.07634	0.063	7.34658
30_3	bangladesh	0.00521768	0.0301014	1.82824	0.79506	0.78988	0.68238	0.12242	9.81214	0.0746	7.1623	1.48374	1.72128	2.9578	1.6767	0.08998	7.07634	0.063	7.34658
27_290	bangladesh	0.00572617	0.0218098	1.80874	1.07836	0.75276	1.06942	0.15344	12.2385	0.12998	9.97538	1.47976	1.90942	3.43478	2.41554	0.10584	7.1129	0.11122	10.4426
27_290	bangladesh	0.00572617	0.0218098	1.80874	1.07836	0.75276	1.06942	0.15344	12.2385	0.12998	9.97538	1.47976	1.90942	3.43478	2.41554	0.10584	7.1129	0.11122	10.4426
27_290	bangladesh	0.00572617	0.0218098	1.80874	1.07836	0.75276	1.06942	0.15344	12.2385	0.12998	9.97538	1.47976	1.90942	3.43478	2.41554	0.10584	7.1129	0.11122	10.4426
27_290	bangladesh	0.00572617	0.0218098	1.80874	1.07836	0.75276	1.06942	0.15344	12.2385	0.12998	9.97538	1.47976	1.90942	3.43478	2.41554	0.10584	7.1129	0.11122	10.4426
22_26	bangladesh	0.00795278	0.0305025	1.78848	0.80394	0.69646	0.79896	0.17692	8.98732	0.0964	7.74008	1.47388	1.58456	2.54094	1.76766	0.13238	6.63688	0.07518	7.93124
18_231	bangladesh	0.00497408	0.0319349	1.79524	0.80338	0.61538	0.7004	0.19376	8.44264	0.18046	6.52314	1.42538	1.56018	3.02854	1.6682	0.14902	5.5755	0.1608	6.63228
19_95	bangladesh	0.00584239	0.0255313	1.8071	0.71964	0.62316	0.73088	0.11126	8.71002	0.08082	7.74308	1.5423	1.3917	2.3042	1.55536	0.09314	6.43938	0.07508	7.88854
19_95	bangladesh	0.00584239	0.0255313	1.8071	0.71964	0.62316	0.73088	0.11126	8.71002	0.08082	7.74308	1.5423	1.3917	2.3042	1.55536	0.09314	6.43938	0.07508	7.88854
21_339	bangladesh	0.00621318	0.0285402	1.80396	0.97028	0.61128	0.89324	0.15228	10.2136	0.0611	8.15342	1.49704	1.67794	2.5673	1.81934	0.10264	6.87134	0.04538	8.4195
21_339	bangladesh	0.00621318	0.0285402	1.80396	0.97028	0.61128	0.89324	0.15228	10.2136	0.0611	8.15342	1.49704	1.67794	2.5673	1.81934	0.10264	6.87134	0.04538	8.4195
21_339	bangladesh	0.00621318	0.0285402	1.80396	0.97028	0.61128	0.89324	0.15228	10.2136	0.0611	8.15342	1.49704	1.67794	2.5673	1.81934	0.10264	6.87134	0.04538	8.4195
21_256	bangladesh	0.0106778	0.0246009	1.7956	0.7484	0.53954	0.89338	0.16468	7.95622	0.12964	8.1711	1.4722	1.34082	2.35446	1.93958	0.13244	5.08958	0.12628	8.34698
21_256	bangladesh	0.0106778	0.0246009	1.7956	0.7484	0.53954	0.89338	0.16468	7.95622	0.12964	8.1711	1.4722	1.34082	2.35446	1.93958	0.13244	5.08958	0.12628	8.34698
21_256	bangladesh	0.0106778	0.0246009	1.7956	0.7484	0.53954	0.89338	0.16468	7.95622	0.12964	8.1711	1.4722	1.34082	2.35446	1.93958	0.13244	5.08958	0.12628	8.34698
21_256	bangladesh	0.0106778	0.0246009	1.7956	0.7484	0.53954	0.89338	0.16468	7.95622	0.12964	8.1711	1.4722	1.34082	2.35446	1.93958	0.13244	5.08958	0.12628	8.34698
21_322	bangladesh	0.00858843	0.0294003	1.7968	0.9473	0.75502	0.83954	0.16426	10.1909	0.12068	7.73242	1.48544	1.64294	2.99696	1.73516	0.12082	6.54896	0.1067	7.98212
21_322	bangladesh	0.00858843	0.0294003	1.7968	0.9473	0.75502	0.83954	0.16426	10.1909	0.12068	7.73242	1.48544	1.64294	2.99696	1.73516	0.12082	6.54896	0.1067	7.98212
35_13	bangladesh	0.00789423	0.0267745	1.85188	0.75232	0.71834	0.73442	0.0513	9.37954	0.0457	8.0704	1.56072	1.30834	2.91916	1.49806	0.04214	6.47332	0.04252	8.16608
9_612	bangladesh	0.00330378	0.0271529	1.7848	0.84228	0.68406	0.99614	0.16528	7.44762	0.09788	7.7895	1.51456	1.34068	2.72924	1.80218	0.1198	5.09148	0.08038	7.98368
9_612	bangladesh	0.00330378	0.0271529	1.7848	0.84228	0.68406	0.99614	0.16528	7.44762	0.09788	7.7895	1.51456	1.34068	2.72924	1.80218	0.1198	5.09148	0.08038	7.98368
16_344	bangladesh	0.00417828	0.0277069	1.8454	0.88584	0.79442	0.81022	0.1709	9.143	0.18518	7.17824	1.37502	1.65384	4.5981	2.0444	0.11684	5.23026	0.16602	7.32968
15_450	bangladesh	0.004548	0.0294804	1.78446	0.95924	0.71414	0.7846	0.15508	9.9351	0.07582	7.16186	1.55116	1.52354	2.97464	1.4906	0.09678	6.13916	0.0496	7.4648
15_450	bangladesh	0.004548	0.0294804	1.78446	0.95924	0.71414	0.7846	0.15508	9.9351	0.07582	7.16186	1.55116	1.52354	2.97464	1.4906	0.09678	6.13916	0.0496	7.4648
8_231	bangladesh	0.00288592	0.0275831	1.81556	0.87808	0.62928	0.74028	0.13278	9.97254	0.11092	7.3162	1.50244	1.60412	2.84022	1.66248	0.0989	6.39388	0.10222	7.54228
8_231	bangladesh	0.00288592	0.0275831	1.81556	0.87808	0.62928	0.74028	0.13278	9.97254	0.11092	7.3162	1.50244	1.60412	2.84022	1.66248	0.0989	6.39388	0.10222	7.54228
1_339	bangladesh	0.00646506	0.0311186	1.79706	0.7258	0.57052	0.71982	0.12716	7.85508	0.07134	7.17606	1.54012	1.30258	2.47466	1.42942	0.1097	6.0702	0.0727	7.33432
32_276	bangladesh	0.00259871	0.0268562	1.79288	0.80146	0.83854	0.89208	0.22148	8.4467	0.16564	7.76196	1.41244	1.60838	4.0946	2.24202	0.14774	5.25302	0.13644	8.13728
21_452	bangladesh	0.00452746	0.0339551	1.78946	0.85284	0.68698	0.59824	0.15312	8.48576	0.08536	5.2227	1.5371	1.37032	2.57816	1.11846	0.1054	5.66638	0.06696	5.41106
6_405	bangladesh	0.00276749	0.029194	1.78184	0.77112	1.07406	0.95944	0.25064	7.72068	0.25582	7.3435	1.40582	1.32106	4.40458	2.08348	0.151	4.0269	0.19702	7.73452
7_39	bangladesh	0.00151405	0.0260646	1.81374	0.83846	0.63436	0.74212	0.14786	9.26112	0.07534	6.90388	1.47622	1.67864	2.39276	1.66776	0.11658	6.67566	0.06618	7.08984
7_39	bangladesh	0.00151405	0.0260646	1.81374	0.83846	0.63436	0.74212	0.14786	9.26112	0.07534	6.90388	1.47622	1.67864	2.39276	1.66776	0.11658	6.67566	0.06618	7.08984
18_416	bangladesh	0.0119131	0.0351197	1.76084	0.89266	0.60962	0.7497	0.23844	9.28628	0.15136	6.89412	1.42906	1.47082	2.45734	1.46044	0.18752	6.2786	0.13596	7.1245
20_581	bangladesh	0.0128177	0.0336593	1.8147	0.9976	0.69238	0.76766	0.13584	9.19534	0.06488	6.21676	1.51302	1.55302	2.69364	1.40576	0.09386	5.94088	0.04982	6.40026
29_298	bangladesh	0.007908	0.0257451	1.7876	0.78406	0.56292	0.68348	0.19138	8.79422	0.07786	6.51822	1.4879	1.37652	2.27632	1.48264	0.12298	5.42734	0.05708	6.7552
4_67	bangladesh	0.00618967	0.0283266	1.80924	0.8363	0.81952	0.76784	0.16528	10.3304	0.13312	7.48204	1.47906	1.55848	3.037	1.75062	0.11342	6.07612	0.10916	7.72352
4_67	bangladesh	0.00618967	0.0283266	1.80924	0.8363	0.81952	0.76784	0.16528	10.3304	0.13312	7.48204	1.47906	1.55848	3.037	1.75062	0.11342	6.07612	0.10916	7.72352
4_67	bangladesh	0.00618967	0.0283266	1.80924	0.8363	0.81952	0.76784	0.16528	10.3304	0.13312	7.48204	1.47906	1.55848	3.037	1.75062	0.11342	6.07612	0.10916	7.72352
28_337	bangladesh	0.00853965	0.0286233	1.80714	1.03214	0.56646	0.79056	0.21206	11.1323	0.1109	6.95824	1.40678	1.85908	2.48048	1.84266	0.14092	6.40578	0.0911	7.32822
19_456	bangladesh	0.0115864	0.0212339	1.85572	0.89474	0.66566	0.89498	0.07808	8.15344	0.0624	7.28374	1.51294	1.51172	2.63962	1.70752	0.0671	6.01812	0.0586	7.41636
15_391	bangladesh	0.00248876	0.0275237	1.76714	0.75222	0.66686	0.95844	0.21172	7.68936	0.13142	8.74866	1.47828	1.317	2.93668	1.93476	0.1609	5.51796	0.1104	8.99074
5_204	bangladesh	0.0128682	0.0301956	1.78934	0.90224	0.73582	0.9556	0.19304	8.7379	0.08452	8.0475	1.4657	1.74962	2.63654	2.05608	0.14486	6.6014	0.0643	8.31314
5_204	bangladesh	0.0128682	0.0301956	1.78934	0.90224	0.73582	0.9556	0.19304	8.7379	0.08452	8.0475	1.4657	1.74962	2.63654	2.05608	0.14486	6.6014	0.0643	8.31314
5_204	bangladesh	0.0128682	0.0301956	1.78934	0.90224	0.73582	0.9556	0.19304	8.7379	0.08452	8.0475	1.4657	1.74962	2.63654	2.05608	0.14486	6.6014	0.0643	8.31314
31_112	bangladesh	0.00377752	0.0290596	1.77738	0.75554	0.94708	0.95894	0.2445	8.06542	0.31462	8.54968	1.38524	1.56564	3.84336	2.29536	0.19732	5.53098	0.3004	8.84472
31_112	bangladesh	0.00377752	0.0290596	1.77738	0.75554	0.94708	0.95894	0.2445	8.06542	0.31462	8.54968	1.38524	1.56564	3.84336	2.29536	0.19732	5.53098	0.3004	8.84472
31_112	bangladesh	0.00377752	0.0290596	1.77738	0.75554	0.94708	0.95894	0.2445	8.06542	0.31462	8.54968	1.38524	1.56564	3.84336	2.29536	0.19732	5.53098	0.3004	8.84472
34_42	bangladesh	0.00178795	0.026005	1.85594	0.85942	0.77484	0.84844	0.1045	8.84578	0.10242	7.54398	1.46272	1.77274	2.84494	1.9507	0.09116	6.61846	0.10026	7.69402
34_42	bangladesh	0.00178795	0.026005	1.85594	0.85942	0.77484	0.84844	0.1045	8.84578	0.10242	7.54398	1.46272	1.77274	2.84494	1.9507	0.09116	6.61846	0.10026	7.69402
5_462	bangladesh	0.00907371	0.0337951	1.7729	0.96216	0.62806	0.83518	0.2569	8.9909	0.12916	6.7573	1.42298	1.61236	3.0201	1.74526	0.15894	5.5304	0.09346	7.19792
5_462	bangladesh	0.00907371	0.0337951	1.7729	0.96216	0.62806	0.83518	0.2569	8.9909	0.12916	6.7573	1.42298	1.61236	3.0201	1.74526	0.15894	5.5304	0.09346	7.19792
5_462	bangladesh	0.00907371	0.0337951	1.7729	0.96216	0.62806	0.83518	0.2569	8.9909	0.12916	6.7573	1.42298	1.61236	3.0201	1.74526	0.15894	5.5304	0.09346	7.19792
5_462	bangladesh	0.00907371	0.0337951	1.7729	0.96216	0.62806	0.83518	0.2569	8.9909	0.12916	6.7573	1.42298	1.61236	3.0201	1.74526	0.15894	5.5304	0.09346	7.19792
5_462	bangladesh	0.00907371	0.0337951	1.7729	0.96216	0.62806	0.83518	0.2569	8.9909	0.12916	6.7573	1.42298	1.61236	3.0201	1.74526	0.15894	5.5304	0.09346	7.19792
5_462	bangladesh	0.00907371	0.0337951	1.7729	0.96216	0.62806	0.83518	0.2569	8.9909	0.12916	6.7573	1.42298	1.61236	3.0201	1.74526	0.15894	5.5304	0.09346	7.19792
5_462	bangladesh	0.00907371	0.0337951	1.7729	0.96216	0.62806	0.83518	0.2569	8.9909	0.12916	6.7573	1.42298	1.61236	3.0201	1.74526	0.15894	5.5304	0.09346	7.19792
5_462	bangladesh	0.00907371	0.0337951	1.7729	0.96216	0.62806	0.83518	0.2569	8.9909	0.12916	6.7573	1.42298	1.61236	3.0201	1.74526	0.15894	5.5304	0.09346	7.19792
5_462	bangladesh	0.00907371	0.0337951	1.7729	0.96216	0.62806	0.83518	0.2569	8.9909	0.12916	6.7573	1.42298	1.61236	3.0201	1.74526	0.15894	5.5304	0.09346	7.19792
5_462	bangladesh	0.00907371	0.0337951	1.7729	0.96216	0.62806	0.83518	0.2569	8.9909	0.12916	6.7573	1.42298	1.61236	3.0201	1.74526	0.15894	5.5304	0.09346	7.19792
33_409	bangladesh	0.00460515	0.0255898	1.79608	0.83484	0.78354	0.84612	0.14472	8.01576	0.07328	7.33504	1.53716	1.36242	3.0015	1.5473	0.11112	5.87374	0.05866	7.47536
1_143	bangladesh	0.00836884	0.0300882	1.812	0.65462	0.55152	0.6893	0.14408	8.21848	0.12188	7.27224	1.51044	1.07036	2.4967	1.52734	0.10292	4.3424	0.1103	7.53062
1_143	bangladesh	0.00836884	0.0300882	1.812	0.65462	0.55152	0.6893	0.14408	8.21848	0.12188	7.27224	1.51044	1.07036	2.4967	1.52734	0.10292	4.3424	0.1103	7.53062
9_568	bangladesh	0.00363472	0.030873	1.77146	0.87352	0.71678	0.76378	0.18188	8.51818	0.18512	6.62848	1.5176	1.46202	2.94288	1.45116	0.14714	5.96354	0.17578	6.7897
9_568	bangladesh	0.00363472	0.030873	1.77146	0.87352	0.71678	0.76378	0.18188	8.51818	0.18512	6.62848	1.5176	1.46202	2.94288	1.45116	0.14714	5.96354	0.17578	6.7897
9_568	bangladesh	0.00363472	0.030873	1.77146	0.87352	0.71678	0.76378	0.18188	8.51818	0.18512	6.62848	1.5176	1.46202	2.94288	1.45116	0.14714	5.96354	0.17578	6.7897
17_288	bangladesh	0.00529303	0.02223	1.83868	0.821	0.65512	0.94486	0.10892	8.49818	0.07438	8.70152	1.51334	1.47282	2.93162	1.97636	0.0786	5.93154	0.06252	8.85526
15_212	bangladesh	0.00264031	0.025332	1.86966	0.80554	0.69752	0.80956	0.0588	8.31012	0.05638	7.56654	1.52338	1.49124	3.01794	1.75554	0.05188	5.98476	0.05604	7.66984
25_156	bangladesh	0.00633651	0.0286041	1.79828	0.72686	0.81594	0.78192	0.20216	7.87202	0.11524	7.22878	1.43732	1.4473	3.48536	1.83442	0.1483	5.41966	0.08638	7.44308
25_156	bangladesh	0.00633651	0.0286041	1.79828	0.72686	0.81594	0.78192	0.20216	7.87202	0.11524	7.22878	1.43732	1.4473	3.48536	1.83442	0.1483	5.41966	0.08638	7.44308
25_156	bangladesh	0.00633651	0.0286041	1.79828	0.72686	0.81594	0.78192	0.20216	7.87202	0.11524	7.22878	1.43732	1.4473	3.48536	1.83442	0.1483	5.41966	0.08638	7.44308
25_156	bangladesh	0.00633651	0.0286041	1.79828	0.72686	0.81594	0.78192	0.20216	7.87202	0.11524	7.22878	1.43732	1.4473	3.48536	1.83442	0.1483	5.41966	0.08638	7.44308
25_156	bangladesh	0.00633651	0.0286041	1.79828	0.72686	0.81594	0.78192	0.20216	7.87202	0.11524	7.22878	1.43732	1.4473	3.48536	1.83442	0.1483	5.41966	0.08638	7.44308
24_68	bangladesh	0.00590366	0.0321651	1.82404	0.86768	0.65932	0.66348	0.17312	10.6208	0.09652	6.58664	1.44502	1.8492	2.82586	1.70068	0.11386	6.59102	0.07798	6.85794
18_577	bangladesh	0.00356187	0.0369608	1.78854	0.98486	0.70048	0.66814	0.19704	9.89	0.11808	5.7309	1.487	1.63274	3.01462	1.31768	0.12888	6.17888	0.0893	5.92648
18_87	bangladesh	0.00362704	0.0247635	1.79624	0.84058	0.9365	0.77046	0.19436	9.98516	0.15316	7.19236	1.48434	1.54694	3.82494	1.7787	0.1174	5.58222	0.1207	7.5158
15_37	bangladesh	0.00264297	0.031125	1.82084	0.82726	0.80314	0.74936	0.12282	9.66954	0.10222	7.54472	1.52254	1.64564	3.16288	1.66346	0.09972	6.98362	0.09316	7.62466
15_37	bangladesh	0.00264297	0.031125	1.82084	0.82726	0.80314	0.74936	0.12282	9.66954	0.10222	7.54472	1.52254	1.64564	3.16288	1.66346	0.09972	6.98362	0.09316	7.62466
2_427	bangladesh	0.0065778	0.0269061	1.76924	0.92832	0.719	0.88982	0.23382	9.0342	0.17994	7.38662	1.44612	1.62484	2.88756	1.8417	0.17518	5.93742	0.15926	7.6839
2_427	bangladesh	0.0065778	0.0269061	1.76924	0.92832	0.719	0.88982	0.23382	9.0342	0.17994	7.38662	1.44612	1.62484	2.88756	1.8417	0.17518	5.93742	0.15926	7.6839
2_427	bangladesh	0.0065778	0.0269061	1.76924	0.92832	0.719	0.88982	0.23382	9.0342	0.17994	7.38662	1.44612	1.62484	2.88756	1.8417	0.17518	5.93742	0.15926	7.6839
2_427	bangladesh	0.0065778	0.0269061	1.76924	0.92832	0.719	0.88982	0.23382	9.0342	0.17994	7.38662	1.44612	1.62484	2.88756	1.8417	0.17518	5.93742	0.15926	7.6839
2_427	bangladesh	0.0065778	0.0269061	1.76924	0.92832	0.719	0.88982	0.23382	9.0342	0.17994	7.38662	1.44612	1.62484	2.88756	1.8417	0.17518	5.93742	0.15926	7.6839
22_328	bangladesh	0.00605749	0.0255783	1.8209	0.94244	0.83668	1.0222	0.1187	8.83222	0.08408	8.67492	1.5275	1.72082	3.00264	2.0673	0.09928	6.75568	0.07628	8.7857
23_34	bangladesh	0.00977527	0.025446	1.82862	0.74578	0.69132	0.5671	0.14102	8.90366	0.06066	5.83778	1.48868	1.40908	2.7958	1.25608	0.0991	6.08648	0.0501	6.0046
19_249	bangladesh	0.00630365	0.0335891	1.80496	0.84064	0.8277	0.76034	0.163	9.38378	0.17706	7.3297	1.49048	1.54184	3.58712	1.60162	0.12726	6.42796	0.16452	7.50616
19_249	bangladesh	0.00630365	0.0335891	1.80496	0.84064	0.8277	0.76034	0.163	9.38378	0.17706	7.3297	1.49048	1.54184	3.58712	1.60162	0.12726	6.42796	0.16452	7.50616
10_153	bangladesh	0.00305913	0.0383571	1.79154	1.01428	0.70218	0.6611	0.20752	11.3738	0.10476	6.24912	1.45838	1.8918	3.23468	1.50734	0.14312	7.38242	0.08562	6.5627
27_295	bangladesh	0.0094841	0.0264765	1.81404	0.82164	0.72938	0.77778	0.1204	9.57256	0.05712	8.3202	1.55392	1.29616	3.07616	1.42084	0.08924	6.8528	0.04722	8.54966
31_391	bangladesh	0.00332642	0.0305087	1.7928	0.90944	0.60482	0.70054	0.14938	9.18672	0.11686	6.29646	1.53582	1.59884	2.61356	1.41672	0.12458	6.42354	0.10674	6.42578
28_190	bangladesh	0.00184591	0.0229291	1.87136	0.72356	0.72422	0.62814	0.07486	8.85756	0.07964	6.62266	1.50372	1.41244	3.50446	1.53978	0.05844	5.41174	0.0711	6.67012
6_253	bangladesh	0.00472409	0.0271863	1.81792	0.77786	0.6282	0.78172	0.12684	7.7544	0.08154	6.97452	1.52752	1.40816	2.48592	1.62232	0.10054	5.68254	0.07352	7.0609
28_239	bangladesh	0.00313002	0.0261226	1.82188	0.68614	0.89444	0.94914	0.10544	7.57798	0.14226	9.1965	1.55084	1.1927	3.46212	1.91034	0.0912	5.30542	0.13592	9.3408
31_259	bangladesh	0.00603475	0.0253274	1.83322	0.74066	0.76492	0.93626	0.15376	8.02262	0.1937	8.51174	1.44664	1.33342	3.29286	2.00684	0.11852	5.00944	0.17242	8.6137
31_259	bangladesh	0.00603475	0.0253274	1.83322	0.74066	0.76492	0.93626	0.15376	8.02262	0.1937	8.51174	1.44664	1.33342	3.29286	2.00684	0.11852	5.00944	0.17242	8.6137
21_187	bangladesh	0.00783034	0.0274963	1.81486	0.88608	0.59658	0.83502	0.174	8.94068	0.08778	7.46966	1.44966	1.77578	2.39976	1.82978	0.13662	6.86346	0.07548	7.60702
21_187	bangladesh	0.00783034	0.0274963	1.81486	0.88608	0.59658	0.83502	0.174	8.94068	0.08778	7.46966	1.44966	1.77578	2.39976	1.82978	0.13662	6.86346	0.07548	7.60702
21_187	bangladesh	0.00783034	0.0274963	1.81486	0.88608	0.59658	0.83502	0.174	8.94068	0.08778	7.46966	1.44966	1.77578	2.39976	1.82978	0.13662	6.86346	0.07548	7.60702
4_396	bangladesh	0.00673146	0.0223308	1.84362	0.88964	0.61794	0.96082	0.10008	8.98908	0.0824	8.96916	1.51596	1.65416	2.6044	1.97172	0.08474	7.02656	0.08446	9.02234
4_396	bangladesh	0.00673146	0.0223308	1.84362	0.88964	0.61794	0.96082	0.10008	8.98908	0.0824	8.96916	1.51596	1.65416	2.6044	1.97172	0.08474	7.02656	0.08446	9.02234
4_396	bangladesh	0.00673146	0.0223308	1.84362	0.88964	0.61794	0.96082	0.10008	8.98908	0.0824	8.96916	1.51596	1.65416	2.6044	1.97172	0.08474	7.02656	0.08446	9.02234
4_396	bangladesh	0.00673146	0.0223308	1.84362	0.88964	0.61794	0.96082	0.10008	8.98908	0.0824	8.96916	1.51596	1.65416	2.6044	1.97172	0.08474	7.02656	0.08446	9.02234
4_396	bangladesh	0.00673146	0.0223308	1.84362	0.88964	0.61794	0.96082	0.10008	8.98908	0.0824	8.96916	1.51596	1.65416	2.6044	1.97172	0.08474	7.02656	0.08446	9.02234
4_396	bangladesh	0.00673146	0.0223308	1.84362	0.88964	0.61794	0.96082	0.10008	8.98908	0.0824	8.96916	1.51596	1.65416	2.6044	1.97172	0.08474	7.02656	0.08446	9.02234
9_439	bangladesh	0.00241984	0.0263868	1.78882	0.80144	0.76	0.82928	0.21462	7.85632	0.13542	7.03	1.45608	1.49672	3.40396	1.84646	0.1478	5.1823	0.11362	7.29682
12_53	bangladesh	0.00765073	0.02478	1.8474	1.03572	0.5822	0.92842	0.0973	10.8406	0.05334	8.8402	1.51518	2.14682	2.1895	2.08852	0.0816	8.81428	0.04792	8.9727
12_53	bangladesh	0.00765073	0.02478	1.8474	1.03572	0.5822	0.92842	0.0973	10.8406	0.05334	8.8402	1.51518	2.14682	2.1895	2.08852	0.0816	8.81428	0.04792	8.9727
12_53	bangladesh	0.00765073	0.02478	1.8474	1.03572	0.5822	0.92842	0.0973	10.8406	0.05334	8.8402	1.51518	2.14682	2.1895	2.08852	0.0816	8.81428	0.04792	8.9727
12_53	bangladesh	0.00765073	0.02478	1.8474	1.03572	0.5822	0.92842	0.0973	10.8406	0.05334	8.8402	1.51518	2.14682	2.1895	2.08852	0.0816	8.81428	0.04792	8.9727
12_53	bangladesh	0.00765073	0.02478	1.8474	1.03572	0.5822	0.92842	0.0973	10.8406	0.05334	8.8402	1.51518	2.14682	2.1895	2.08852	0.0816	8.81428	0.04792	8.9727
12_53	bangladesh	0.00765073	0.02478	1.8474	1.03572	0.5822	0.92842	0.0973	10.8406	0.05334	8.8402	1.51518	2.14682	2.1895	2.08852	0.0816	8.81428	0.04792	8.9727
14_34	bangladesh	0.0130359	0.0351056	1.82688	0.92462	0.74408	0.63872	0.15432	9.78438	0.12706	5.68708	1.46448	1.6569	2.70318	1.34182	0.1185	6.34064	0.11	5.78494
14_34	bangladesh	0.0130359	0.0351056	1.82688	0.92462	0.74408	0.63872	0.15432	9.78438	0.12706	5.68708	1.46448	1.6569	2.70318	1.34182	0.1185	6.34064	0.11	5.78494
14_34	bangladesh	0.0130359	0.0351056	1.82688	0.92462	0.74408	0.63872	0.15432	9.78438	0.12706	5.68708	1.46448	1.6569	2.70318	1.34182	0.1185	6.34064	0.11	5.78494
14_34	bangladesh	0.0130359	0.0351056	1.82688	0.92462	0.74408	0.63872	0.15432	9.78438	0.12706	5.68708	1.46448	1.6569	2.70318	1.34182	0.1185	6.34064	0.11	5.78494
14_34	bangladesh	0.0130359	0.0351056	1.82688	0.92462	0.74408	0.63872	0.15432	9.78438	0.12706	5.68708	1.46448	1.6569	2.70318	1.34182	0.1185	6.34064	0.11	5.78494
14_34	bangladesh	0.0130359	0.0351056	1.82688	0.92462	0.74408	0.63872	0.15432	9.78438	0.12706	5.68708	1.46448	1.6569	2.70318	1.34182	0.1185	6.34064	0.11	5.78494
26_676	bangladesh	0.00956992	0.0243166	1.75628	0.8335	0.6694	0.8882	0.26202	7.99064	0.18898	7.3518	1.45808	1.21966	2.79976	1.69868	0.17234	4.3085	0.16076	7.83612
26_676	bangladesh	0.00956992	0.0243166	1.75628	0.8335	0.6694	0.8882	0.26202	7.99064	0.18898	7.3518	1.45808	1.21966	2.79976	1.69868	0.17234	4.3085	0.16076	7.83612
26_676	bangladesh	0.00956992	0.0243166	1.75628	0.8335	0.6694	0.8882	0.26202	7.99064	0.18898	7.3518	1.45808	1.21966	2.79976	1.69868	0.17234	4.3085	0.16076	7.83612
8_374	bangladesh	0.00542017	0.026274	1.81078	0.90462	0.72446	0.7627	0.13074	9.79446	0.09706	6.87454	1.56416	1.29716	2.82518	1.40118	0.08246	4.97772	0.08068	7.07602
8_374	bangladesh	0.00542017	0.026274	1.81078	0.90462	0.72446	0.7627	0.13074	9.79446	0.09706	6.87454	1.56416	1.29716	2.82518	1.40118	0.08246	4.97772	0.08068	7.07602
8_374	bangladesh	0.00542017	0.026274	1.81078	0.90462	0.72446	0.7627	0.13074	9.79446	0.09706	6.87454	1.56416	1.29716	2.82518	1.40118	0.08246	4.97772	0.08068	7.07602
23_116	bangladesh	0.00238527	0.0334192	1.77216	0.8952	0.7213	0.7052	0.21812	9.36318	0.10106	6.06242	1.4925	1.64232	2.70144	1.50518	0.1488	6.13112	0.07702	6.3578
34_328	bangladesh	0.00483938	0.0358988	1.75666	0.80304	0.61214	0.88892	0.2639	6.91774	0.22566	6.79844	1.40404	1.54536	2.36156	1.96206	0.22228	5.13106	0.21068	7.01648
31_375	bangladesh	0.00414184	0.0294067	1.78944	0.91136	0.7111	0.8008	0.17398	9.03058	0.13306	7.12396	1.5123	1.54466	3.05282	1.59482	0.13662	6.25758	0.12554	7.2748
31_375	bangladesh	0.00414184	0.0294067	1.78944	0.91136	0.7111	0.8008	0.17398	9.03058	0.13306	7.12396	1.5123	1.54466	3.05282	1.59482	0.13662	6.25758	0.12554	7.2748
31_375	bangladesh	0.00414184	0.0294067	1.78944	0.91136	0.7111	0.8008	0.17398	9.03058	0.13306	7.12396	1.5123	1.54466	3.05282	1.59482	0.13662	6.25758	0.12554	7.2748
22_31	bangladesh	0.00758131	0.0287028	1.81506	0.72164	0.66282	0.62574	0.11638	9.01624	0.08576	6.88016	1.55586	1.27952	2.5193	1.2712	0.09704	6.31018	0.08288	6.97772
22_31	bangladesh	0.00758131	0.0287028	1.81506	0.72164	0.66282	0.62574	0.11638	9.01624	0.08576	6.88016	1.55586	1.27952	2.5193	1.2712	0.09704	6.31018	0.08288	6.97772
7_18	bangladesh	0.00236878	0.0210238	1.85648	0.68632	0.61268	0.89796	0.07056	8.1348	0.04194	9.27496	1.54704	1.49246	2.31916	2.14802	0.06102	6.28514	0.04176	9.5775
7_18	bangladesh	0.00236878	0.0210238	1.85648	0.68632	0.61268	0.89796	0.07056	8.1348	0.04194	9.27496	1.54704	1.49246	2.31916	2.14802	0.06102	6.28514	0.04176	9.5775
7_18	bangladesh	0.00236878	0.0210238	1.85648	0.68632	0.61268	0.89796	0.07056	8.1348	0.04194	9.27496	1.54704	1.49246	2.31916	2.14802	0.06102	6.28514	0.04176	9.5775
34_31	bangladesh	0.00234039	0.036325	1.82006	0.98722	0.63052	0.74248	0.17424	11.9537	0.12178	7.02458	1.457	2.02224	2.64458	1.83238	0.12384	7.26788	0.10216	7.3193
34_31	bangladesh	0.00234039	0.036325	1.82006	0.98722	0.63052	0.74248	0.17424	11.9537	0.12178	7.02458	1.457	2.02224	2.64458	1.83238	0.12384	7.26788	0.10216	7.3193
33_163	bangladesh	0.00626304	0.0339686	1.7871	1.03858	0.66606	0.64336	0.2717	11.8014	0.21208	5.77868	1.3821	2.03846	3.40498	1.63798	0.17266	6.65862	0.175	6.22414
27_646	bangladesh	0.00514433	0.0339087	1.74482	0.79866	0.61442	0.73474	0.29292	7.0587	0.12976	5.60444	1.42268	1.33408	2.5364	1.46698	0.2052	4.59566	0.10278	5.92124
27_646	bangladesh	0.00514433	0.0339087	1.74482	0.79866	0.61442	0.73474	0.29292	7.0587	0.12976	5.60444	1.42268	1.33408	2.5364	1.46698	0.2052	4.59566	0.10278	5.92124
13_7	bangladesh	0.00220502	0.0294159	1.85124	0.91714	0.69252	0.63494	0.098	11.383	0.05526	6.8479	1.5256	1.86576	2.79728	1.47108	0.06894	8.2769	0.0449	7.05324
13_7	bangladesh	0.00220502	0.0294159	1.85124	0.91714	0.69252	0.63494	0.098	11.383	0.05526	6.8479	1.5256	1.86576	2.79728	1.47108	0.06894	8.2769	0.0449	7.05324
13_7	bangladesh	0.00220502	0.0294159	1.85124	0.91714	0.69252	0.63494	0.098	11.383	0.05526	6.8479	1.5256	1.86576	2.79728	1.47108	0.06894	8.2769	0.0449	7.05324
13_7	bangladesh	0.00220502	0.0294159	1.85124	0.91714	0.69252	0.63494	0.098	11.383	0.05526	6.8479	1.5256	1.86576	2.79728	1.47108	0.06894	8.2769	0.0449	7.05324
13_7	bangladesh	0.00220502	0.0294159	1.85124	0.91714	0.69252	0.63494	0.098	11.383	0.05526	6.8479	1.5256	1.86576	2.79728	1.47108	0.06894	8.2769	0.0449	7.05324
13_7	bangladesh	0.00220502	0.0294159	1.85124	0.91714	0.69252	0.63494	0.098	11.383	0.05526	6.8479	1.5256	1.86576	2.79728	1.47108	0.06894	8.2769	0.0449	7.05324
13_7	bangladesh	0.00220502	0.0294159	1.85124	0.91714	0.69252	0.63494	0.098	11.383	0.05526	6.8479	1.5256	1.86576	2.79728	1.47108	0.06894	8.2769	0.0449	7.05324
13_7	bangladesh	0.00220502	0.0294159	1.85124	0.91714	0.69252	0.63494	0.098	11.383	0.05526	6.8479	1.5256	1.86576	2.79728	1.47108	0.06894	8.2769	0.0449	7.05324
13_7	bangladesh	0.00220502	0.0294159	1.85124	0.91714	0.69252	0.63494	0.098	11.383	0.05526	6.8479	1.5256	1.86576	2.79728	1.47108	0.06894	8.2769	0.0449	7.05324
13_7	bangladesh	0.00220502	0.0294159	1.85124	0.91714	0.69252	0.63494	0.098	11.383	0.05526	6.8479	1.5256	1.86576	2.79728	1.47108	0.06894	8.2769	0.0449	7.05324
15_176	bangladesh	0.00633246	0.0240859	1.80798	0.89352	0.79128	0.92098	0.2203	9.37202	0.09834	7.577	1.44142	1.5569	2.99088	2.07862	0.12236	5.24996	0.05482	8.08728
15_176	bangladesh	0.00633246	0.0240859	1.80798	0.89352	0.79128	0.92098	0.2203	9.37202	0.09834	7.577	1.44142	1.5569	2.99088	2.07862	0.12236	5.24996	0.05482	8.08728
15_176	bangladesh	0.00633246	0.0240859	1.80798	0.89352	0.79128	0.92098	0.2203	9.37202	0.09834	7.577	1.44142	1.5569	2.99088	2.07862	0.12236	5.24996	0.05482	8.08728
20_392	bangladesh	0.00566784	0.032458	1.77114	1.04222	0.72994	0.76798	0.25454	10.8241	0.1093	6.66544	1.44506	1.84622	3.10136	1.62196	0.16586	6.96418	0.07788	7.05834
28_301	bangladesh	0.00268536	0.0295892	1.79784	0.93956	0.81434	0.77396	0.17072	10.6304	0.1333	7.72604	1.52602	1.55394	3.3931	1.56464	0.1135	6.9164	0.10396	8.05072
20_28	bangladesh	0.0111849	0.0225825	1.87258	0.87334	0.76634	0.8653	0.0751	11.1627	0.0583	9.28612	1.522	1.54264	2.98818	1.84878	0.0508	6.87916	0.04978	9.40414
1_122	bangladesh	0.00349643	0.0266211	1.84116	0.92954	0.75612	0.86888	0.1258	9.68578	0.1362	7.98958	1.4831	1.80982	3.16298	1.92686	0.10714	7.11194	0.12474	8.15638
1_122	bangladesh	0.00349643	0.0266211	1.84116	0.92954	0.75612	0.86888	0.1258	9.68578	0.1362	7.98958	1.4831	1.80982	3.16298	1.92686	0.10714	7.11194	0.12474	8.15638
30_9	bangladesh	0.00757094	0.030217	1.85192	0.99314	0.71376	0.62158	0.11564	12.0699	0.05546	6.04462	1.50576	1.8395	2.70484	1.41868	0.07294	7.1638	0.03916	6.22968
30_9	bangladesh	0.00757094	0.030217	1.85192	0.99314	0.71376	0.62158	0.11564	12.0699	0.05546	6.04462	1.50576	1.8395	2.70484	1.41868	0.07294	7.1638	0.03916	6.22968
22_33	bangladesh	0.0034944	0.0248408	1.79316	0.58948	0.6644	0.75374	0.16118	6.69658	0.13936	7.4555	1.5307	1.12446	2.41498	1.61568	0.13204	4.91922	0.127	7.59118
22_33	bangladesh	0.0034944	0.0248408	1.79316	0.58948	0.6644	0.75374	0.16118	6.69658	0.13936	7.4555	1.5307	1.12446	2.41498	1.61568	0.13204	4.91922	0.127	7.59118
22_33	bangladesh	0.0034944	0.0248408	1.79316	0.58948	0.6644	0.75374	0.16118	6.69658	0.13936	7.4555	1.5307	1.12446	2.41498	1.61568	0.13204	4.91922	0.127	7.59118
22_33	bangladesh	0.0034944	0.0248408	1.79316	0.58948	0.6644	0.75374	0.16118	6.69658	0.13936	7.4555	1.5307	1.12446	2.41498	1.61568	0.13204	4.91922	0.127	7.59118
22_33	bangladesh	0.0034944	0.0248408	1.79316	0.58948	0.6644	0.75374	0.16118	6.69658	0.13936	7.4555	1.5307	1.12446	2.41498	1.61568	0.13204	4.91922	0.127	7.59118
22_33	bangladesh	0.0034944	0.0248408	1.79316	0.58948	0.6644	0.75374	0.16118	6.69658	0.13936	7.4555	1.5307	1.12446	2.41498	1.61568	0.13204	4.91922	0.127	7.59118
22_33	bangladesh	0.0034944	0.0248408	1.79316	0.58948	0.6644	0.75374	0.16118	6.69658	0.13936	7.4555	1.5307	1.12446	2.41498	1.61568	0.13204	4.91922	0.127	7.59118
22_33	bangladesh	0.0034944	0.0248408	1.79316	0.58948	0.6644	0.75374	0.16118	6.69658	0.13936	7.4555	1.5307	1.12446	2.41498	1.61568	0.13204	4.91922	0.127	7.59118
22_33	bangladesh	0.0034944	0.0248408	1.79316	0.58948	0.6644	0.75374	0.16118	6.69658	0.13936	7.4555	1.5307	1.12446	2.41498	1.61568	0.13204	4.91922	0.127	7.59118
22_33	bangladesh	0.0034944	0.0248408	1.79316	0.58948	0.6644	0.75374	0.16118	6.69658	0.13936	7.4555	1.5307	1.12446	2.41498	1.61568	0.13204	4.91922	0.127	7.59118
22_33	bangladesh	0.0034944	0.0248408	1.79316	0.58948	0.6644	0.75374	0.16118	6.69658	0.13936	7.4555	1.5307	1.12446	2.41498	1.61568	0.13204	4.91922	0.127	7.59118
22_33	bangladesh	0.0034944	0.0248408	1.79316	0.58948	0.6644	0.75374	0.16118	6.69658	0.13936	7.4555	1.5307	1.12446	2.41498	1.61568	0.13204	4.91922	0.127	7.59118
22_33	bangladesh	0.0034944	0.0248408	1.79316	0.58948	0.6644	0.75374	0.16118	6.69658	0.13936	7.4555	1.5307	1.12446	2.41498	1.61568	0.13204	4.91922	0.127	7.59118
22_33	bangladesh	0.0034944	0.0248408	1.79316	0.58948	0.6644	0.75374	0.16118	6.69658	0.13936	7.4555	1.5307	1.12446	2.41498	1.61568	0.13204	4.91922	0.127	7.59118
28_414	bangladesh	0.00316449	0.0218656	1.78946	0.784	0.72872	1.0237	0.19372	7.85846	0.0808	8.84566	1.5137	1.28668	2.82092	2.02306	0.12432	4.99052	0.04686	9.05978
28_414	bangladesh	0.00316449	0.0218656	1.78946	0.784	0.72872	1.0237	0.19372	7.85846	0.0808	8.84566	1.5137	1.28668	2.82092	2.02306	0.12432	4.99052	0.04686	9.05978
5_14	bangladesh	0.00611409	0.0221385	1.8747	0.71006	0.61878	0.71786	0.02056	9.66294	0.01188	8.39468	1.61262	1.39848	2.30558	1.58234	0.01608	6.9052	0.00934	8.48786
5_14	bangladesh	0.00611409	0.0221385	1.8747	0.71006	0.61878	0.71786	0.02056	9.66294	0.01188	8.39468	1.61262	1.39848	2.30558	1.58234	0.01608	6.9052	0.00934	8.48786
29_196	bangladesh	0.00885212	0.0272656	1.85866	1.03262	0.65342	1.00158	0.10546	9.91672	0.0582	8.41904	1.49146	1.84452	2.49934	2.03312	0.08294	7.23198	0.05122	8.57568
20_60	bangladesh	0.010586	0.0207527	1.8759	0.76612	0.96118	0.89318	0.04496	8.81534	0.02974	8.58876	1.56758	1.2699	3.45648	1.76288	0.03302	5.51346	0.02702	8.72876
20_60	bangladesh	0.010586	0.0207527	1.8759	0.76612	0.96118	0.89318	0.04496	8.81534	0.02974	8.58876	1.56758	1.2699	3.45648	1.76288	0.03302	5.51346	0.02702	8.72876
28_268	bangladesh	0.00522658	0.0204475	1.78774	0.58614	0.55088	1.0268	0.29022	7.50004	0.19742	8.76744	1.40416	0.89028	2.57318	2.6938	0.13814	2.16364	0.15458	9.42948
11_218	bangladesh	0.0045524	0.0219597	1.81458	0.68834	0.78386	0.96168	0.15744	6.94034	0.1645	8.73424	1.49148	1.25006	3.3032	2.02952	0.12844	5.05114	0.15312	8.91078
2_238	bangladesh	0.00669081	0.0282162	1.85872	1.04174	0.75318	0.73128	0.09918	11.2031	0.08298	6.4487	1.51648	1.64906	2.98194	1.52174	0.06622	5.931	0.06828	6.58468
30_173	bangladesh	0.00429562	0.0237523	1.8187	0.7803	0.6981	0.91558	0.14782	9.42616	0.1299	9.00242	1.53428	1.14026	3.2392	1.7934	0.0881	4.23678	0.1095	9.36548
21_178	bangladesh	0.00844981	0.0262882	1.83856	0.92046	0.81836	0.79828	0.14996	9.913	0.11636	7.212	1.46558	1.6459	3.08734	1.66838	0.10954	6.4324	0.1064	7.44984
21_178	bangladesh	0.00844981	0.0262882	1.83856	0.92046	0.81836	0.79828	0.14996	9.913	0.11636	7.212	1.46558	1.6459	3.08734	1.66838	0.10954	6.4324	0.1064	7.44984
20_161	bangladesh	0.0119576	0.0287646	1.82896	0.788	0.82376	0.5602	0.12832	9.5079	0.05806	5.89358	1.53982	1.28614	3.45422	1.09334	0.08148	6.03456	0.03658	6.08446
20_161	bangladesh	0.0119576	0.0287646	1.82896	0.788	0.82376	0.5602	0.12832	9.5079	0.05806	5.89358	1.53982	1.28614	3.45422	1.09334	0.08148	6.03456	0.03658	6.08446
20_161	bangladesh	0.0119576	0.0287646	1.82896	0.788	0.82376	0.5602	0.12832	9.5079	0.05806	5.89358	1.53982	1.28614	3.45422	1.09334	0.08148	6.03456	0.03658	6.08446
16_128	bangladesh	0.00259291	0.0315922	1.79706	0.88734	0.65058	0.88832	0.24128	8.59406	0.09308	7.11504	1.41092	1.91286	2.56292	2.15288	0.16284	6.05088	0.06308	7.39568
13_361	bangladesh	0.00617367	0.0325135	1.79252	0.9827	0.76802	0.73858	0.16078	10.7184	0.12278	7.04184	1.56	1.41026	2.82248	1.29374	0.11124	6.6313	0.1	7.30972
13_361	bangladesh	0.00617367	0.0325135	1.79252	0.9827	0.76802	0.73858	0.16078	10.7184	0.12278	7.04184	1.56	1.41026	2.82248	1.29374	0.11124	6.6313	0.1	7.30972
13_670	bangladesh	0.00614453	0.0310057	1.75628	1.11312	0.6646	1.09132	0.25496	8.48636	0.15326	7.65404	1.45068	1.77076	2.54594	2.00162	0.20178	6.31794	0.14204	7.94342
13_102	bangladesh	0.00360369	0.0306025	1.80234	0.8101	0.603	0.86758	0.17042	8.6814	0.13698	8.28314	1.49596	1.43848	2.4855	1.79886	0.14218	6.1842	0.13106	8.4774
33_277	bangladesh	0.00793437	0.0338882	1.76694	0.93582	0.72344	0.80312	0.24408	8.82564	0.16442	6.58888	1.45864	1.67582	2.75394	1.66534	0.1824	6.21888	0.1339	6.8119
13_321	bangladesh	0.0134355	0.0253645	1.81826	0.81452	0.68552	0.81982	0.13196	8.68336	0.05662	7.79172	1.558	1.2061	2.66554	1.43466	0.08674	5.75774	0.04208	8.00484
27_41	bangladesh	0.00378802	0.0321951	1.80466	0.79562	0.79862	0.90656	0.20212	8.44398	0.18278	7.84714	1.4401	1.63488	2.85218	2.13468	0.15994	5.82502	0.16942	8.0574
29_520	bangladesh	0.00617217	0.0373135	1.78284	1.0184	0.80656	0.68908	0.21218	9.58384	0.1998	5.50044	1.4807	1.6022	3.15354	1.34752	0.15914	5.82098	0.1764	5.70646
26_275	bangladesh	0.00701711	0.023844	1.8424	0.81802	0.93038	0.88732	0.1053	8.24278	0.0607	7.76588	1.54964	1.30104	3.39022	1.62488	0.07036	5.60308	0.04668	7.98876
16_113	bangladesh	0.00164873	0.0232659	1.85812	0.75084	0.72654	0.80508	0.07462	8.05812	0.03176	7.51856	1.5666	1.42528	2.72726	1.77642	0.05036	5.50514	0.02252	7.63064
16_113	bangladesh	0.00164873	0.0232659	1.85812	0.75084	0.72654	0.80508	0.07462	8.05812	0.03176	7.51856	1.5666	1.42528	2.72726	1.77642	0.05036	5.50514	0.02252	7.63064
9_54	bangladesh	0.00316908	0.0285148	1.81066	0.88682	0.60028	0.62288	0.15592	10.6098	0.11078	6.41944	1.52826	1.6434	2.5638	1.35828	0.11036	7.03298	0.09834	6.60968
9_54	bangladesh	0.00316908	0.0285148	1.81066	0.88682	0.60028	0.62288	0.15592	10.6098	0.11078	6.41944	1.52826	1.6434	2.5638	1.35828	0.11036	7.03298	0.09834	6.60968
2_255	bangladesh	0.00381597	0.0248798	1.84	0.9743	0.79112	0.9273	0.1269	9.69588	0.13722	8.2171	1.50152	1.79176	3.2962	1.9826	0.10102	6.89342	0.12178	8.32322
2_255	bangladesh	0.00381597	0.0248798	1.84	0.9743	0.79112	0.9273	0.1269	9.69588	0.13722	8.2171	1.50152	1.79176	3.2962	1.9826	0.10102	6.89342	0.12178	8.32322
2_255	bangladesh	0.00381597	0.0248798	1.84	0.9743	0.79112	0.9273	0.1269	9.69588	0.13722	8.2171	1.50152	1.79176	3.2962	1.9826	0.10102	6.89342	0.12178	8.32322
2_255	bangladesh	0.00381597	0.0248798	1.84	0.9743	0.79112	0.9273	0.1269	9.69588	0.13722	8.2171	1.50152	1.79176	3.2962	1.9826	0.10102	6.89342	0.12178	8.32322
2_255	bangladesh	0.00381597	0.0248798	1.84	0.9743	0.79112	0.9273	0.1269	9.69588	0.13722	8.2171	1.50152	1.79176	3.2962	1.9826	0.10102	6.89342	0.12178	8.32322
2_255	bangladesh	0.00381597	0.0248798	1.84	0.9743	0.79112	0.9273	0.1269	9.69588	0.13722	8.2171	1.50152	1.79176	3.2962	1.9826	0.10102	6.89342	0.12178	8.32322
2_255	bangladesh	0.00381597	0.0248798	1.84	0.9743	0.79112	0.9273	0.1269	9.69588	0.13722	8.2171	1.50152	1.79176	3.2962	1.9826	0.10102	6.89342	0.12178	8.32322
2_255	bangladesh	0.00381597	0.0248798	1.84	0.9743	0.79112	0.9273	0.1269	9.69588	0.13722	8.2171	1.50152	1.79176	3.2962	1.9826	0.10102	6.89342	0.12178	8.32322
13_52	bangladesh	0.00495864	0.0285895	1.7922	0.65068	0.79038	0.7553	0.20392	7.38936	0.0972	7.20136	1.48392	1.25074	3.15182	1.64598	0.14546	5.13474	0.07208	7.51536
6_521	bangladesh	0.00405236	0.0349716	1.79112	0.92432	0.65854	0.77386	0.20634	9.3104	0.13314	6.9545	1.48096	1.49424	3.02914	1.51576	0.14892	5.93964	0.11958	7.30502
23_4	bangladesh	0.00824493	0.0273913	1.8163	0.93112	0.6201	0.72708	0.1388	11.7778	0.05232	7.52156	1.54942	1.77356	2.21986	1.5957	0.096	7.89092	0.03938	7.76666
11_325	bangladesh	0.00451431	0.0347391	1.76972	0.98582	0.72996	0.72568	0.24962	10.1381	0.13662	6.43608	1.46694	1.59742	2.77906	1.43582	0.167	6.46802	0.10176	6.80102
5_460	bangladesh	0.0107817	0.0288472	1.7873	0.74672	0.55814	0.64334	0.2002	7.58682	0.08846	5.80728	1.52242	1.08778	2.47024	1.1479	0.12484	4.44888	0.06208	6.06276
9_231	bangladesh	0.00257847	0.0311757	1.80762	0.89742	0.65026	0.68198	0.19164	9.668	0.11508	6.42288	1.4719	1.61452	2.9206	1.49198	0.13802	6.29302	0.09482	6.56842
9_231	bangladesh	0.00257847	0.0311757	1.80762	0.89742	0.65026	0.68198	0.19164	9.668	0.11508	6.42288	1.4719	1.61452	2.9206	1.49198	0.13802	6.29302	0.09482	6.56842
9_231	bangladesh	0.00257847	0.0311757	1.80762	0.89742	0.65026	0.68198	0.19164	9.668	0.11508	6.42288	1.4719	1.61452	2.9206	1.49198	0.13802	6.29302	0.09482	6.56842
9_231	bangladesh	0.00257847	0.0311757	1.80762	0.89742	0.65026	0.68198	0.19164	9.668	0.11508	6.42288	1.4719	1.61452	2.9206	1.49198	0.13802	6.29302	0.09482	6.56842
33_49	bangladesh	0.00287164	0.0273454	1.8228	0.73062	0.71114	0.71134	0.14952	9.01786	0.13604	7.44316	1.49952	1.60878	2.9479	1.78768	0.1211	6.26578	0.13012	7.63188
33_49	bangladesh	0.00287164	0.0273454	1.8228	0.73062	0.71114	0.71134	0.14952	9.01786	0.13604	7.44316	1.49952	1.60878	2.9479	1.78768	0.1211	6.26578	0.13012	7.63188
33_49	bangladesh	0.00287164	0.0273454	1.8228	0.73062	0.71114	0.71134	0.14952	9.01786	0.13604	7.44316	1.49952	1.60878	2.9479	1.78768	0.1211	6.26578	0.13012	7.63188
33_49	bangladesh	0.00287164	0.0273454	1.8228	0.73062	0.71114	0.71134	0.14952	9.01786	0.13604	7.44316	1.49952	1.60878	2.9479	1.78768	0.1211	6.26578	0.13012	7.63188
33_49	bangladesh	0.00287164	0.0273454	1.8228	0.73062	0.71114	0.71134	0.14952	9.01786	0.13604	7.44316	1.49952	1.60878	2.9479	1.78768	0.1211	6.26578	0.13012	7.63188
8_145	bangladesh	0.00571753	0.0383278	1.79388	0.69188	0.6448	0.64348	0.21606	8.00284	0.18766	6.3221	1.44018	1.4375	2.6917	1.51024	0.17498	5.66608	0.1751	6.4963
24_339	bangladesh	0.003903	0.0242949	1.82446	0.73026	0.69388	0.81584	0.12802	7.3331	0.06226	7.38074	1.54462	1.36184	2.81452	1.68824	0.09574	5.41114	0.04688	7.47034
24_339	bangladesh	0.003903	0.0242949	1.82446	0.73026	0.69388	0.81584	0.12802	7.3331	0.06226	7.38074	1.54462	1.36184	2.81452	1.68824	0.09574	5.41114	0.04688	7.47034
24_339	bangladesh	0.003903	0.0242949	1.82446	0.73026	0.69388	0.81584	0.12802	7.3331	0.06226	7.38074	1.54462	1.36184	2.81452	1.68824	0.09574	5.41114	0.04688	7.47034
29_511	bangladesh	0.00651341	0.0339183	1.78792	0.82418	0.58186	0.73088	0.20644	8.11988	0.1873	6.42034	1.47696	1.40046	2.69968	1.46068	0.16244	5.62404	0.17162	6.63386
29_511	bangladesh	0.00651341	0.0339183	1.78792	0.82418	0.58186	0.73088	0.20644	8.11988	0.1873	6.42034	1.47696	1.40046	2.69968	1.46068	0.16244	5.62404	0.17162	6.63386
13_454	bangladesh	0.00998615	0.0336606	1.76762	0.74098	0.68982	0.82452	0.25692	7.04064	0.13846	6.69288	1.45162	1.2272	2.87572	1.63708	0.18088	4.54712	0.11216	6.97684
30_111	bangladesh	0.00655842	0.0257468	1.8152	0.78314	0.65002	0.65284	0.1936	9.91194	0.09172	7.02842	1.49338	1.19086	3.70276	1.38904	0.10014	4.92942	0.05426	7.39304
1_419	bangladesh	0.00415621	0.0310361	1.80388	0.68806	0.72638	0.72166	0.21126	6.2039	0.12026	5.58766	1.45642	1.1922	2.89546	1.50518	0.14288	4.09636	0.09114	5.77376
16_389	bangladesh	0.00243976	0.0240908	1.83226	0.70508	0.64836	0.8176	0.10402	7.47016	0.09286	7.49504	1.567	1.11172	2.83446	1.57346	0.08168	4.5106	0.08514	7.62564
16_389	bangladesh	0.00243976	0.0240908	1.83226	0.70508	0.64836	0.8176	0.10402	7.47016	0.09286	7.49504	1.567	1.11172	2.83446	1.57346	0.08168	4.5106	0.08514	7.62564
16_389	bangladesh	0.00243976	0.0240908	1.83226	0.70508	0.64836	0.8176	0.10402	7.47016	0.09286	7.49504	1.567	1.11172	2.83446	1.57346	0.08168	4.5106	0.08514	7.62564
19_140	bangladesh	0.0101981	0.0254329	1.79246	0.72052	0.76106	0.88302	0.2157	8.9385	0.19488	8.57516	1.46734	1.31284	3.1283	1.95902	0.15306	4.93416	0.18618	8.94758
19_140	bangladesh	0.0101981	0.0254329	1.79246	0.72052	0.76106	0.88302	0.2157	8.9385	0.19488	8.57516	1.46734	1.31284	3.1283	1.95902	0.15306	4.93416	0.18618	8.94758
9_113	bangladesh	0.00620614	0.0274293	1.81834	1.08472	0.6549	0.79994	0.1584	11.7876	0.0959	7.1793	1.51672	1.86718	2.51012	1.67716	0.10648	7.23912	0.07804	7.46014
9_113	bangladesh	0.00620614	0.0274293	1.81834	1.08472	0.6549	0.79994	0.1584	11.7876	0.0959	7.1793	1.51672	1.86718	2.51012	1.67716	0.10648	7.23912	0.07804	7.46014
32_173	bangladesh	0.00269816	0.0327098	1.80826	0.9329	0.6618	0.7369	0.15952	9.5459	0.08218	6.6293	1.5219	1.76956	2.45006	1.54186	0.12246	7.07596	0.06662	6.78452
32_173	bangladesh	0.00269816	0.0327098	1.80826	0.9329	0.6618	0.7369	0.15952	9.5459	0.08218	6.6293	1.5219	1.76956	2.45006	1.54186	0.12246	7.07596	0.06662	6.78452
5_90	bangladesh	0.00395566	0.0258565	1.81138	0.87846	0.66124	0.99258	0.1894	8.73536	0.08484	8.4593	1.47064	1.79616	2.5325	2.32186	0.13566	6.27684	0.06558	8.72608
5_90	bangladesh	0.00395566	0.0258565	1.81138	0.87846	0.66124	0.99258	0.1894	8.73536	0.08484	8.4593	1.47064	1.79616	2.5325	2.32186	0.13566	6.27684	0.06558	8.72608
5_90	bangladesh	0.00395566	0.0258565	1.81138	0.87846	0.66124	0.99258	0.1894	8.73536	0.08484	8.4593	1.47064	1.79616	2.5325	2.32186	0.13566	6.27684	0.06558	8.72608
33_427	bangladesh	0.00728083	0.0305548	1.79636	0.74308	0.64942	0.59598	0.17828	7.47636	0.11512	5.21488	1.5307	1.16038	2.73462	1.1392	0.12246	4.47142	0.0966	5.359
33_427	bangladesh	0.00728083	0.0305548	1.79636	0.74308	0.64942	0.59598	0.17828	7.47636	0.11512	5.21488	1.5307	1.16038	2.73462	1.1392	0.12246	4.47142	0.0966	5.359
28_257	bangladesh	0.0059339	0.0329122	1.81068	0.92	0.65506	0.75046	0.1506	9.73738	0.10746	7.07762	1.5275	1.6691	2.34894	1.4824	0.12198	7.44878	0.09878	7.17666
28_257	bangladesh	0.0059339	0.0329122	1.81068	0.92	0.65506	0.75046	0.1506	9.73738	0.10746	7.07762	1.5275	1.6691	2.34894	1.4824	0.12198	7.44878	0.09878	7.17666
28_257	bangladesh	0.0059339	0.0329122	1.81068	0.92	0.65506	0.75046	0.1506	9.73738	0.10746	7.07762	1.5275	1.6691	2.34894	1.4824	0.12198	7.44878	0.09878	7.17666
21_498	bangladesh	0.00705389	0.0267734	1.7883	0.66092	0.6527	0.80018	0.20794	7.25442	0.15146	7.23994	1.50816	0.89544	2.67146	1.52462	0.13218	3.25856	0.13156	7.56716
21_498	bangladesh	0.00705389	0.0267734	1.7883	0.66092	0.6527	0.80018	0.20794	7.25442	0.15146	7.23994	1.50816	0.89544	2.67146	1.52462	0.13218	3.25856	0.13156	7.56716
21_498	bangladesh	0.00705389	0.0267734	1.7883	0.66092	0.6527	0.80018	0.20794	7.25442	0.15146	7.23994	1.50816	0.89544	2.67146	1.52462	0.13218	3.25856	0.13156	7.56716
5_274	bangladesh	0.0123496	0.0325736	1.78586	0.88258	0.6853	0.652	0.22838	9.67706	0.17182	6.20522	1.4665	1.33824	2.99948	1.25578	0.15726	5.67936	0.14676	6.52082
5_274	bangladesh	0.0123496	0.0325736	1.78586	0.88258	0.6853	0.652	0.22838	9.67706	0.17182	6.20522	1.4665	1.33824	2.99948	1.25578	0.15726	5.67936	0.14676	6.52082
5_274	bangladesh	0.0123496	0.0325736	1.78586	0.88258	0.6853	0.652	0.22838	9.67706	0.17182	6.20522	1.4665	1.33824	2.99948	1.25578	0.15726	5.67936	0.14676	6.52082
8_35	bangladesh	0.0027611	0.0277342	1.91122	1.15024	0.89252	0.69896	0.01868	12.8307	0.01324	6.31412	1.54888	2.08982	3.1261	1.49622	0.014	7.9876	0.01418	6.39406
8_35	bangladesh	0.0027611	0.0277342	1.91122	1.15024	0.89252	0.69896	0.01868	12.8307	0.01324	6.31412	1.54888	2.08982	3.1261	1.49622	0.014	7.9876	0.01418	6.39406
25_321	bangladesh	0.00665663	0.0290713	1.77664	0.69384	0.70684	0.79322	0.24968	6.94924	0.14604	6.26498	1.46826	1.15084	2.65854	1.66888	0.15534	3.9708	0.11218	6.70654
30_432	bangladesh	0.00494527	0.0324538	1.77196	0.66664	0.65644	0.73092	0.23626	6.55892	0.11516	6.4045	1.47106	1.2009	2.80428	1.51784	0.17724	4.68176	0.09838	6.64866
32_24	bangladesh	0.00256755	0.0346291	1.80138	0.66086	0.6845	0.77778	0.19614	7.2261	0.16076	7.22206	1.45678	1.5042	2.45946	1.94504	0.16684	5.39802	0.15288	7.29938
32_24	bangladesh	0.00256755	0.0346291	1.80138	0.66086	0.6845	0.77778	0.19614	7.2261	0.16076	7.22206	1.45678	1.5042	2.45946	1.94504	0.16684	5.39802	0.15288	7.29938
32_24	bangladesh	0.00256755	0.0346291	1.80138	0.66086	0.6845	0.77778	0.19614	7.2261	0.16076	7.22206	1.45678	1.5042	2.45946	1.94504	0.16684	5.39802	0.15288	7.29938
32_212	bangladesh	0.00427223	0.0293113	1.78406	0.75032	0.8314	0.8569	0.23582	8.31938	0.20752	7.89496	1.4528	1.47444	3.70878	1.97942	0.17002	5.41332	0.18158	8.17084
20_55	bangladesh	0.004794	0.027351	1.83828	0.87188	0.77728	0.7875	0.1479	9.10478	0.1283	7.14826	1.47948	1.67364	3.03996	1.725	0.11406	6.50278	0.1043	7.26362
20_55	bangladesh	0.004794	0.027351	1.83828	0.87188	0.77728	0.7875	0.1479	9.10478	0.1283	7.14826	1.47948	1.67364	3.03996	1.725	0.11406	6.50278	0.1043	7.26362
28_350	bangladesh	0.00779486	0.0304259	1.77766	0.86412	0.64472	0.7413	0.19566	9.43668	0.10716	7.19636	1.52914	1.4179	2.56064	1.38802	0.15118	6.58724	0.09728	7.35364
28_350	bangladesh	0.00779486	0.0304259	1.77766	0.86412	0.64472	0.7413	0.19566	9.43668	0.10716	7.19636	1.52914	1.4179	2.56064	1.38802	0.15118	6.58724	0.09728	7.35364
19_368	bangladesh	0.00295077	0.0297224	1.78182	0.95634	0.76528	0.75166	0.19334	10.6297	0.18754	6.9821	1.53114	1.4041	2.88524	1.39996	0.14252	5.8047	0.16738	7.2997
19_368	bangladesh	0.00295077	0.0297224	1.78182	0.95634	0.76528	0.75166	0.19334	10.6297	0.18754	6.9821	1.53114	1.4041	2.88524	1.39996	0.14252	5.8047	0.16738	7.2997
19_368	bangladesh	0.00295077	0.0297224	1.78182	0.95634	0.76528	0.75166	0.19334	10.6297	0.18754	6.9821	1.53114	1.4041	2.88524	1.39996	0.14252	5.8047	0.16738	7.2997
24_337	bangladesh	0.00287573	0.0351325	1.78068	1.06904	0.73514	0.82376	0.20864	10.0712	0.14294	6.88174	1.49414	1.9153	2.83802	1.66602	0.16578	7.44832	0.13606	7.12198
5_125	bangladesh	0.00665921	0.0278853	1.8331	0.87854	0.74404	0.89894	0.13656	9.56388	0.10254	8.57812	1.5009	1.73784	2.94522	2.00366	0.11798	6.98224	0.10104	8.72142
24_54	bangladesh	0.00437135	0.0242622	1.8466	0.85852	0.76472	0.8223	0.11022	10.0259	0.10696	8.24198	1.53234	1.53614	2.92928	1.74464	0.08458	6.671	0.0953	8.40956
24_54	bangladesh	0.00437135	0.0242622	1.8466	0.85852	0.76472	0.8223	0.11022	10.0259	0.10696	8.24198	1.53234	1.53614	2.92928	1.74464	0.08458	6.671	0.0953	8.40956
28_17	bangladesh	0.00264122	0.0351716	1.80278	0.7205	0.73316	0.76424	0.22878	9.17374	0.22046	7.22728	1.41442	1.5911	2.66598	1.97936	0.17652	5.57782	0.2048	7.50822
24_216	bangladesh	0.00467369	0.0312087	1.80286	0.84428	0.92686	0.71336	0.21076	8.84534	0.2025	6.23596	1.46606	1.47394	3.78162	1.52206	0.14548	5.48642	0.16632	6.50016
22_103	bangladesh	0.00348158	0.0298348	1.82514	0.70796	0.81832	0.7602	0.18574	7.95514	0.12462	7.16782	1.44822	1.34162	3.36656	1.70156	0.13904	5.27126	0.10358	7.37334
22_103	bangladesh	0.00348158	0.0298348	1.82514	0.70796	0.81832	0.7602	0.18574	7.95514	0.12462	7.16782	1.44822	1.34162	3.36656	1.70156	0.13904	5.27126	0.10358	7.37334
1_206	bangladesh	0.0112325	0.0365292	1.78772	1.03614	0.63256	0.69826	0.2223	12.1214	0.1067	6.85382	1.494	1.76454	2.50282	1.4725	0.14124	7.34226	0.08046	7.24442
3_583	bangladesh	0.00627803	0.0320341	1.76592	0.76828	0.71796	0.71594	0.2559	7.46604	0.10548	6.23124	1.49484	1.1086	2.85114	1.33036	0.15478	4.37028	0.06584	6.64644
3_583	bangladesh	0.00627803	0.0320341	1.76592	0.76828	0.71796	0.71594	0.2559	7.46604	0.10548	6.23124	1.49484	1.1086	2.85114	1.33036	0.15478	4.37028	0.06584	6.64644
5_112	bangladesh	0.00531746	0.0269066	1.80916	0.81732	0.73864	0.84352	0.21894	8.9766	0.12476	7.51746	1.4465	1.63402	2.85524	1.9995	0.14404	5.69138	0.0972	7.82124
5_112	bangladesh	0.00531746	0.0269066	1.80916	0.81732	0.73864	0.84352	0.21894	8.9766	0.12476	7.51746	1.4465	1.63402	2.85524	1.9995	0.14404	5.69138	0.0972	7.82124
5_112	bangladesh	0.00531746	0.0269066	1.80916	0.81732	0.73864	0.84352	0.21894	8.9766	0.12476	7.51746	1.4465	1.63402	2.85524	1.9995	0.14404	5.69138	0.0972	7.82124
8_422	bangladesh	0.00767202	0.0357118	1.76988	1.00302	0.587	0.82228	0.22986	8.84358	0.11872	6.51556	1.4778	1.84754	2.20532	1.67546	0.18906	6.89118	0.11004	6.75372
18_40	bangladesh	0.00429485	0.022588	1.80198	0.60592	0.7307	1.00278	0.19646	7.92256	0.21258	9.7212	1.48464	1.15838	2.91692	2.42918	0.14704	4.13314	0.2	10.0277
18_40	bangladesh	0.00429485	0.022588	1.80198	0.60592	0.7307	1.00278	0.19646	7.92256	0.21258	9.7212	1.48464	1.15838	2.91692	2.42918	0.14704	4.13314	0.2	10.0277
18_40	bangladesh	0.00429485	0.022588	1.80198	0.60592	0.7307	1.00278	0.19646	7.92256	0.21258	9.7212	1.48464	1.15838	2.91692	2.42918	0.14704	4.13314	0.2	10.0277
34_47	bangladesh	0.00138494	0.0271956	1.83604	0.8245	0.74598	0.83412	0.15558	9.42006	0.14054	7.96474	1.4789	1.69254	3.20568	1.97966	0.11918	6.58184	0.1232	8.2197
30_82	bangladesh	0.00382832	0.0354409	1.79236	0.69552	0.68264	0.6189	0.17998	7.842	0.10594	6.18944	1.53766	1.20968	2.51952	1.2218	0.13388	5.7214	0.08506	6.3456
1_24	bangladesh	0.00400837	0.0242589	1.8228	0.6346	0.6549	0.81518	0.15784	8.5043	0.13422	9.36172	1.5027	1.34126	2.76034	1.97614	0.12334	5.98512	0.1231	9.4946
11_341	bangladesh	0.012281	0.0254528	1.77666	0.96768	0.72882	0.879	0.27442	10.0515	0.1277	7.58702	1.44036	1.55866	2.8656	1.75416	0.16868	6.10252	0.0852	8.16076
7_70	bangladesh	0.00231114	0.0266493	1.8298	0.96232	0.7507	0.82462	0.16282	9.98854	0.13086	7.30804	1.47538	1.98752	2.94424	1.90978	0.13048	7.26192	0.11758	7.49406
13_394	bangladesh	0.00412503	0.0306541	1.81676	0.89342	0.68218	0.77246	0.14394	8.60618	0.11528	6.66948	1.53972	1.54656	2.66592	1.50826	0.1159	6.28836	0.09602	6.85908
9_41	bangladesh	0.00483499	0.0319471	1.81772	0.9032	0.64104	0.79122	0.15876	9.95528	0.13384	7.81998	1.50006	1.75408	2.58132	1.71298	0.1372	7.65764	0.13284	7.96506
9_41	bangladesh	0.00483499	0.0319471	1.81772	0.9032	0.64104	0.79122	0.15876	9.95528	0.13384	7.81998	1.50006	1.75408	2.58132	1.71298	0.1372	7.65764	0.13284	7.96506
9_41	bangladesh	0.00483499	0.0319471	1.81772	0.9032	0.64104	0.79122	0.15876	9.95528	0.13384	7.81998	1.50006	1.75408	2.58132	1.71298	0.1372	7.65764	0.13284	7.96506
18_688	bangladesh	0.00308801	0.0294475	1.76114	0.90552	0.67542	0.9134	0.22182	7.61092	0.12214	7.06794	1.52238	1.42114	2.71146	1.6223	0.17726	5.7689	0.10758	7.29032
18_688	bangladesh	0.00308801	0.0294475	1.76114	0.90552	0.67542	0.9134	0.22182	7.61092	0.12214	7.06794	1.52238	1.42114	2.71146	1.6223	0.17726	5.7689	0.10758	7.29032
9_67	bangladesh	0.00753562	0.0310259	1.78714	0.7076	0.669	0.85816	0.21442	7.07726	0.17508	7.45166	1.46206	1.4605	2.40044	1.92334	0.1865	5.38068	0.16578	7.53016
9_67	bangladesh	0.00753562	0.0310259	1.78714	0.7076	0.669	0.85816	0.21442	7.07726	0.17508	7.45166	1.46206	1.4605	2.40044	1.92334	0.1865	5.38068	0.16578	7.53016
20_345	bangladesh	0.00705668	0.0317031	1.80652	0.72848	0.65226	0.68302	0.20718	7.99162	0.10202	6.5742	1.47538	1.27586	3.09102	1.47958	0.13858	5.1436	0.07748	6.91284
25_99	bangladesh	0.00886419	0.0244157	1.8297	0.81156	0.66722	0.83492	0.12628	9.6753	0.0953	8.54388	1.552	1.34614	2.6441	1.63024	0.09526	6.26656	0.08672	8.81702
20_129	bangladesh	0.00517548	0.023971	1.82532	0.90086	0.82136	0.9698	0.1679	9.90132	0.15704	8.54316	1.49342	1.61598	3.07228	2.09952	0.11994	5.86684	0.14394	8.84898
22_461	bangladesh	0.00309758	0.034103	1.80922	1.04492	0.58352	0.73972	0.17012	10.1559	0.06326	6.36704	1.53428	1.67816	2.31122	1.39362	0.11456	6.75552	0.04894	6.59614
3_373	bangladesh	0.00568492	0.029748	1.7859	0.8101	0.62504	0.81656	0.19208	7.83006	0.14034	6.76952	1.5272	1.4075	2.3993	1.6003	0.15058	5.38952	0.1207	6.9105
3_373	bangladesh	0.00568492	0.029748	1.7859	0.8101	0.62504	0.81656	0.19208	7.83006	0.14034	6.76952	1.5272	1.4075	2.3993	1.6003	0.15058	5.38952	0.1207	6.9105
27_21	bangladesh	0.00406982	0.0326778	1.81246	0.60982	0.69886	0.65942	0.18384	7.64056	0.14876	6.98204	1.48058	1.2986	2.80292	1.62198	0.14594	5.31604	0.13588	7.1376
28_260	bangladesh	0.00263165	0.0273557	1.79238	0.92194	0.66076	0.79718	0.23464	10.8184	0.23446	7.52782	1.45296	1.70074	3.1793	2.05746	0.16568	5.52694	0.22494	7.92908
35_103	bangladesh	0.00637005	0.0349253	1.80144	0.83456	0.63776	0.6674	0.1669	9.18664	0.08944	6.67718	1.5342	1.46518	2.46862	1.33182	0.13594	6.95652	0.08268	6.82182
17_406	bangladesh	0.00197497	0.0234403	1.81854	0.81954	0.57302	0.93806	0.24536	7.94056	0.11526	7.29448	1.39992	1.54738	2.68982	2.26964	0.1496	4.50848	0.08438	7.73182
29_591	bangladesh	0.00574702	0.0301081	1.76216	1.0881	0.7421	0.9203	0.25138	10.3064	0.1773	7.51694	1.49036	1.7407	2.93394	1.77388	0.17978	6.57686	0.14872	7.87008
29_591	bangladesh	0.00574702	0.0301081	1.76216	1.0881	0.7421	0.9203	0.25138	10.3064	0.1773	7.51694	1.49036	1.7407	2.93394	1.77388	0.17978	6.57686	0.14872	7.87008
24_544	bangladesh	0.00593931	0.0314861	1.78482	1.01118	0.76986	0.78364	0.19412	8.88946	0.15822	6.07392	1.53126	1.48222	2.81906	1.3276	0.14884	5.95764	0.13852	6.30784
9_596	bangladesh	0.00787544	0.0349568	1.78196	0.91976	0.62434	1.10976	0.27546	7.31758	0.14046	7.65082	1.39534	1.63546	2.39652	2.35104	0.2047	5.06224	0.12056	7.96366
16_166	bangladesh	0.00218716	0.0250302	1.82414	0.93464	0.84846	0.81326	0.16108	10.2748	0.13058	7.6533	1.50864	1.65352	3.53532	1.71462	0.11802	6.86378	0.1122	7.994
16_166	bangladesh	0.00218716	0.0250302	1.82414	0.93464	0.84846	0.81326	0.16108	10.2748	0.13058	7.6533	1.50864	1.65352	3.53532	1.71462	0.11802	6.86378	0.1122	7.994
34_51	bangladesh	0.00442534	0.0312302	1.82966	0.86482	0.6653	0.61438	0.13372	10.3155	0.08312	6.1138	1.54706	1.55566	2.48224	1.29354	0.09672	6.62966	0.0687	6.2417
34_51	bangladesh	0.00442534	0.0312302	1.82966	0.86482	0.6653	0.61438	0.13372	10.3155	0.08312	6.1138	1.54706	1.55566	2.48224	1.29354	0.09672	6.62966	0.0687	6.2417
9_351	bangladesh	0.00225764	0.0232854	1.82456	0.8494	0.90556	0.95644	0.18146	8.35078	0.18616	7.78696	1.49108	1.34074	3.57164	1.9895	0.11416	4.50546	0.15362	8.08392
9_351	bangladesh	0.00225764	0.0232854	1.82456	0.8494	0.90556	0.95644	0.18146	8.35078	0.18616	7.78696	1.49108	1.34074	3.57164	1.9895	0.11416	4.50546	0.15362	8.08392
9_351	bangladesh	0.00225764	0.0232854	1.82456	0.8494	0.90556	0.95644	0.18146	8.35078	0.18616	7.78696	1.49108	1.34074	3.57164	1.9895	0.11416	4.50546	0.15362	8.08392
25_29	bangladesh	0.0055081	0.0328437	1.82824	0.80006	0.73504	0.7865	0.1828	8.7902	0.13914	7.22442	1.45426	1.65908	2.9218	1.91666	0.14082	6.0223	0.12382	7.45116
23_289	bangladesh	0.00209636	0.0324398	1.77758	0.81386	0.6161	0.78192	0.2032	8.35004	0.12792	7.00702	1.53196	1.38472	2.26518	1.50684	0.15772	5.82012	0.11314	7.20128
23_289	bangladesh	0.00209636	0.0324398	1.77758	0.81386	0.6161	0.78192	0.2032	8.35004	0.12792	7.00702	1.53196	1.38472	2.26518	1.50684	0.15772	5.82012	0.11314	7.20128
23_289	bangladesh	0.00209636	0.0324398	1.77758	0.81386	0.6161	0.78192	0.2032	8.35004	0.12792	7.00702	1.53196	1.38472	2.26518	1.50684	0.15772	5.82012	0.11314	7.20128
23_289	bangladesh	0.00209636	0.0324398	1.77758	0.81386	0.6161	0.78192	0.2032	8.35004	0.12792	7.00702	1.53196	1.38472	2.26518	1.50684	0.15772	5.82012	0.11314	7.20128
6_157	bangladesh	0.0068485	0.0291086	1.8438	0.95186	0.74874	0.81962	0.1457	9.42714	0.07998	6.54766	1.50148	1.59194	2.68428	1.6227	0.10024	5.66308	0.0657	6.81216
29_264	bangladesh	0.00656021	0.0312535	1.79444	0.81584	0.7038	0.64188	0.2707	9.61682	0.19964	5.65102	1.43218	1.3243	3.13174	1.48842	0.1506	4.19098	0.15572	6.1181
3_558	bangladesh	0.00408027	0.0408825	1.77942	0.8577	0.65572	0.7914	0.27286	8.16002	0.25514	6.60808	1.41108	1.5061	3.21354	1.7262	0.20182	5.14176	0.2369	6.92934
23_20	bangladesh	0.00386029	0.0313074	1.85176	0.96608	0.61654	0.7678	0.11868	10.803	0.06896	7.31738	1.52424	2.01376	2.3889	1.7925	0.08932	7.80466	0.06394	7.46758
23_20	bangladesh	0.00386029	0.0313074	1.85176	0.96608	0.61654	0.7678	0.11868	10.803	0.06896	7.31738	1.52424	2.01376	2.3889	1.7925	0.08932	7.80466	0.06394	7.46758
23_20	bangladesh	0.00386029	0.0313074	1.85176	0.96608	0.61654	0.7678	0.11868	10.803	0.06896	7.31738	1.52424	2.01376	2.3889	1.7925	0.08932	7.80466	0.06394	7.46758
8_223	bangladesh	0.00198131	0.0198223	1.88218	0.84732	0.8312	1.1072	0.04854	8.94788	0.05262	9.77522	1.57928	1.34878	3.00804	2.16214	0.04	5.24938	0.04822	9.90148
26_688	bangladesh	0.00537784	0.040654	1.74492	0.83206	0.65254	0.75954	0.2676	7.33726	0.20714	5.95634	1.48276	1.31294	2.51494	1.36006	0.21406	5.18024	0.1921	6.17482
26_688	bangladesh	0.00537784	0.040654	1.74492	0.83206	0.65254	0.75954	0.2676	7.33726	0.20714	5.95634	1.48276	1.31294	2.51494	1.36006	0.21406	5.18024	0.1921	6.17482
12_81	bangladesh	0.00872848	0.0291524	1.792	0.5916	0.6959	0.82806	0.22826	6.61232	0.15934	7.33944	1.47918	1.06974	2.48332	1.7977	0.15452	3.8567	0.13362	7.61432
28_341	bangladesh	0.00250548	0.0281821	1.81354	0.83074	0.78822	0.80618	0.14946	8.252	0.11904	7.05334	1.5495	1.47168	2.8945	1.58758	0.11856	6.11788	0.10972	7.2914
7_57	bangladesh	0.00270701	0.0295	1.84978	1.03284	0.8084	0.8275	0.15442	11.8123	0.1262	7.54998	1.47528	2.09954	3.26372	2.01362	0.10624	7.24934	0.10794	7.80208
20_519	bangladesh	0.0113623	0.0347239	1.78864	0.87736	0.6246	0.74164	0.2028	8.76536	0.0831	6.76408	1.51288	1.39262	2.53814	1.33266	0.15536	6.38552	0.0769	6.95296
16_203	bangladesh	0.00399446	0.0242844	1.815	0.647	0.68622	0.89518	0.17754	7.22416	0.11368	9.0216	1.49768	1.2515	3.32174	2.02482	0.13796	5.2166	0.10544	9.26638
16_203	bangladesh	0.00399446	0.0242844	1.815	0.647	0.68622	0.89518	0.17754	7.22416	0.11368	9.0216	1.49768	1.2515	3.32174	2.02482	0.13796	5.2166	0.10544	9.26638
16_203	bangladesh	0.00399446	0.0242844	1.815	0.647	0.68622	0.89518	0.17754	7.22416	0.11368	9.0216	1.49768	1.2515	3.32174	2.02482	0.13796	5.2166	0.10544	9.26638
16_203	bangladesh	0.00399446	0.0242844	1.815	0.647	0.68622	0.89518	0.17754	7.22416	0.11368	9.0216	1.49768	1.2515	3.32174	2.02482	0.13796	5.2166	0.10544	9.26638
16_203	bangladesh	0.00399446	0.0242844	1.815	0.647	0.68622	0.89518	0.17754	7.22416	0.11368	9.0216	1.49768	1.2515	3.32174	2.02482	0.13796	5.2166	0.10544	9.26638
16_203	bangladesh	0.00399446	0.0242844	1.815	0.647	0.68622	0.89518	0.17754	7.22416	0.11368	9.0216	1.49768	1.2515	3.32174	2.02482	0.13796	5.2166	0.10544	9.26638
21_106	bangladesh	0.0047133	0.0272367	1.83158	0.81416	0.65476	0.9053	0.17474	8.66212	0.08274	8.32566	1.47216	1.72774	2.7771	2.15798	0.13118	6.43822	0.06722	8.58602
8_277	bangladesh	0.00661558	0.0240144	1.81294	0.72672	0.82562	1.05972	0.1745	6.93306	0.20362	8.89562	1.48684	1.36862	3.01988	2.21746	0.15854	5.2075	0.2098	9.03812
8_277	bangladesh	0.00661558	0.0240144	1.81294	0.72672	0.82562	1.05972	0.1745	6.93306	0.20362	8.89562	1.48684	1.36862	3.01988	2.21746	0.15854	5.2075	0.2098	9.03812
35_136	bangladesh	0.00653888	0.0277921	1.80046	0.58366	0.57414	0.72594	0.20304	6.44104	0.0885	7.09614	1.49224	1.16358	2.48236	1.63506	0.15208	4.71482	0.07508	7.27928
21_497	bangladesh	0.00773573	0.0311996	1.8291	0.88728	0.76092	0.74098	0.1285	9.06336	0.11926	6.69344	1.55256	1.38592	3.12926	1.32846	0.10634	6.09624	0.12012	6.86852
20_190	bangladesh	0.0072533	0.0261788	1.80786	0.65016	0.64046	0.77854	0.21226	7.20912	0.17548	7.34936	1.4695	1.11604	2.85598	1.7787	0.14902	4.0987	0.15482	7.58244
20_190	bangladesh	0.0072533	0.0261788	1.80786	0.65016	0.64046	0.77854	0.21226	7.20912	0.17548	7.34936	1.4695	1.11604	2.85598	1.7787	0.14902	4.0987	0.15482	7.58244
10_345	bangladesh	0.00661736	0.034691	1.80562	0.962	0.5659	0.62226	0.15988	9.74304	0.06648	5.7502	1.55344	1.6532	2.20868	1.18908	0.12566	7.4522	0.05258	5.92094
10_345	bangladesh	0.00661736	0.034691	1.80562	0.962	0.5659	0.62226	0.15988	9.74304	0.06648	5.7502	1.55344	1.6532	2.20868	1.18908	0.12566	7.4522	0.05258	5.92094
10_345	bangladesh	0.00661736	0.034691	1.80562	0.962	0.5659	0.62226	0.15988	9.74304	0.06648	5.7502	1.55344	1.6532	2.20868	1.18908	0.12566	7.4522	0.05258	5.92094
33_543	bangladesh	0.00389717	0.0375299	1.79998	0.87136	0.61846	0.82776	0.15948	7.33442	0.09202	6.37604	1.56358	1.4262	2.30614	1.4804	0.12894	5.63432	0.08286	6.59014
20_454	bangladesh	0.0138289	0.0338394	1.8195	1.08748	0.70372	0.74348	0.1409	11.2119	0.09824	6.89356	1.5611	1.61112	2.73856	1.29784	0.10726	7.42898	0.0933	7.08232
8_109	bangladesh	0.00663103	0.031733	1.8174	0.86016	0.55898	0.70528	0.1611	9.90836	0.11368	7.04246	1.51862	1.70608	2.21642	1.56824	0.1332	7.12074	0.10574	7.15318
13_105	bangladesh	0.0111375	0.026646	1.8328	0.91468	0.62638	0.65426	0.12846	11.0085	0.05946	6.54394	1.57462	1.43834	2.38318	1.22522	0.07834	6.68742	0.04088	6.77688
18_205	bangladesh	0.00458434	0.0279372	1.79546	0.92134	0.75258	0.98384	0.2634	9.04404	0.23158	8.00286	1.38778	2.0567	3.26582	2.50856	0.20532	6.1787	0.20818	8.20456
18_205	bangladesh	0.00458434	0.0279372	1.79546	0.92134	0.75258	0.98384	0.2634	9.04404	0.23158	8.00286	1.38778	2.0567	3.26582	2.50856	0.20532	6.1787	0.20818	8.20456
18_205	bangladesh	0.00458434	0.0279372	1.79546	0.92134	0.75258	0.98384	0.2634	9.04404	0.23158	8.00286	1.38778	2.0567	3.26582	2.50856	0.20532	6.1787	0.20818	8.20456
17_275	bangladesh	0.00351526	0.0362153	1.81968	0.95622	0.56256	0.8437	0.1635	8.93774	0.09714	7.13576	1.50728	1.7048	2.1945	1.67102	0.13742	6.96686	0.08936	7.31642
17_275	bangladesh	0.00351526	0.0362153	1.81968	0.95622	0.56256	0.8437	0.1635	8.93774	0.09714	7.13576	1.50728	1.7048	2.1945	1.67102	0.13742	6.96686	0.08936	7.31642
17_275	bangladesh	0.00351526	0.0362153	1.81968	0.95622	0.56256	0.8437	0.1635	8.93774	0.09714	7.13576	1.50728	1.7048	2.1945	1.67102	0.13742	6.96686	0.08936	7.31642
31_7	bangladesh	0.00594159	0.0297391	1.8692	0.8531	0.70416	0.68004	0.10766	10.4956	0.06892	6.68402	1.52148	1.7588	2.80106	1.61216	0.07172	6.709	0.05582	6.7891
31_7	bangladesh	0.00594159	0.0297391	1.8692	0.8531	0.70416	0.68004	0.10766	10.4956	0.06892	6.68402	1.52148	1.7588	2.80106	1.61216	0.07172	6.709	0.05582	6.7891
18_57	bangladesh	0.00928314	0.0245826	1.81738	0.69756	0.75758	0.75688	0.1476	8.76992	0.12084	8.30938	1.55168	1.15784	2.96018	1.49276	0.11642	5.91796	0.10886	8.5052
18_57	bangladesh	0.00928314	0.0245826	1.81738	0.69756	0.75758	0.75688	0.1476	8.76992	0.12084	8.30938	1.55168	1.15784	2.96018	1.49276	0.11642	5.91796	0.10886	8.5052
18_57	bangladesh	0.00928314	0.0245826	1.81738	0.69756	0.75758	0.75688	0.1476	8.76992	0.12084	8.30938	1.55168	1.15784	2.96018	1.49276	0.11642	5.91796	0.10886	8.5052
18_57	bangladesh	0.00928314	0.0245826	1.81738	0.69756	0.75758	0.75688	0.1476	8.76992	0.12084	8.30938	1.55168	1.15784	2.96018	1.49276	0.11642	5.91796	0.10886	8.5052
18_57	bangladesh	0.00928314	0.0245826	1.81738	0.69756	0.75758	0.75688	0.1476	8.76992	0.12084	8.30938	1.55168	1.15784	2.96018	1.49276	0.11642	5.91796	0.10886	8.5052
18_57	bangladesh	0.00928314	0.0245826	1.81738	0.69756	0.75758	0.75688	0.1476	8.76992	0.12084	8.30938	1.55168	1.15784	2.96018	1.49276	0.11642	5.91796	0.10886	8.5052
18_57	bangladesh	0.00928314	0.0245826	1.81738	0.69756	0.75758	0.75688	0.1476	8.76992	0.12084	8.30938	1.55168	1.15784	2.96018	1.49276	0.11642	5.91796	0.10886	8.5052
18_57	bangladesh	0.00928314	0.0245826	1.81738	0.69756	0.75758	0.75688	0.1476	8.76992	0.12084	8.30938	1.55168	1.15784	2.96018	1.49276	0.11642	5.91796	0.10886	8.5052
18_57	bangladesh	0.00928314	0.0245826	1.81738	0.69756	0.75758	0.75688	0.1476	8.76992	0.12084	8.30938	1.55168	1.15784	2.96018	1.49276	0.11642	5.91796	0.10886	8.5052
26_146	bangladesh	0.00406014	0.0322059	1.79888	0.66644	0.875	0.82628	0.22106	7.37932	0.24776	7.07204	1.4737	1.18634	3.4161	1.82882	0.15906	4.04694	0.2305	7.29108
26_146	bangladesh	0.00406014	0.0322059	1.79888	0.66644	0.875	0.82628	0.22106	7.37932	0.24776	7.07204	1.4737	1.18634	3.4161	1.82882	0.15906	4.04694	0.2305	7.29108
3_114	bangladesh	0.00887558	0.0232065	1.8509	0.61678	0.66884	0.95458	0.09746	6.97008	0.08804	9.83098	1.55912	1.1536	2.68514	1.94984	0.0868	5.39264	0.08602	9.85996
31_151	bangladesh	0.00546829	0.0396644	1.78618	1.12858	0.71766	0.68718	0.22714	11.4661	0.1779	5.93836	1.47432	2.03744	2.6787	1.39212	0.18144	8.22166	0.16502	6.1322
31_151	bangladesh	0.00546829	0.0396644	1.78618	1.12858	0.71766	0.68718	0.22714	11.4661	0.1779	5.93836	1.47432	2.03744	2.6787	1.39212	0.18144	8.22166	0.16502	6.1322
31_151	bangladesh	0.00546829	0.0396644	1.78618	1.12858	0.71766	0.68718	0.22714	11.4661	0.1779	5.93836	1.47432	2.03744	2.6787	1.39212	0.18144	8.22166	0.16502	6.1322
31_151	bangladesh	0.00546829	0.0396644	1.78618	1.12858	0.71766	0.68718	0.22714	11.4661	0.1779	5.93836	1.47432	2.03744	2.6787	1.39212	0.18144	8.22166	0.16502	6.1322
31_151	bangladesh	0.00546829	0.0396644	1.78618	1.12858	0.71766	0.68718	0.22714	11.4661	0.1779	5.93836	1.47432	2.03744	2.6787	1.39212	0.18144	8.22166	0.16502	6.1322
31_151	bangladesh	0.00546829	0.0396644	1.78618	1.12858	0.71766	0.68718	0.22714	11.4661	0.1779	5.93836	1.47432	2.03744	2.6787	1.39212	0.18144	8.22166	0.16502	6.1322
31_151	bangladesh	0.00546829	0.0396644	1.78618	1.12858	0.71766	0.68718	0.22714	11.4661	0.1779	5.93836	1.47432	2.03744	2.6787	1.39212	0.18144	8.22166	0.16502	6.1322
31_151	bangladesh	0.00546829	0.0396644	1.78618	1.12858	0.71766	0.68718	0.22714	11.4661	0.1779	5.93836	1.47432	2.03744	2.6787	1.39212	0.18144	8.22166	0.16502	6.1322
31_151	bangladesh	0.00546829	0.0396644	1.78618	1.12858	0.71766	0.68718	0.22714	11.4661	0.1779	5.93836	1.47432	2.03744	2.6787	1.39212	0.18144	8.22166	0.16502	6.1322
31_151	bangladesh	0.00546829	0.0396644	1.78618	1.12858	0.71766	0.68718	0.22714	11.4661	0.1779	5.93836	1.47432	2.03744	2.6787	1.39212	0.18144	8.22166	0.16502	6.1322
31_151	bangladesh	0.00546829	0.0396644	1.78618	1.12858	0.71766	0.68718	0.22714	11.4661	0.1779	5.93836	1.47432	2.03744	2.6787	1.39212	0.18144	8.22166	0.16502	6.1322
31_151	bangladesh	0.00546829	0.0396644	1.78618	1.12858	0.71766	0.68718	0.22714	11.4661	0.1779	5.93836	1.47432	2.03744	2.6787	1.39212	0.18144	8.22166	0.16502	6.1322
31_151	bangladesh	0.00546829	0.0396644	1.78618	1.12858	0.71766	0.68718	0.22714	11.4661	0.1779	5.93836	1.47432	2.03744	2.6787	1.39212	0.18144	8.22166	0.16502	6.1322
10_534	bangladesh	0.00365441	0.0383051	1.75432	0.8147	0.80444	0.89126	0.31856	6.50454	0.25044	6.17472	1.39664	1.3251	3.2102	1.78498	0.23476	4.26438	0.2175	6.49978
24_274	bangladesh	0.00333721	0.0283427	1.78836	0.94722	0.63532	0.92896	0.2122	9.7949	0.14446	8.59752	1.49932	1.79148	2.88258	2.0089	0.1685	7.21058	0.13562	8.84204
19_285	bangladesh	0.00845283	0.0268238	1.8008	0.78324	0.82098	1.00486	0.19158	7.47982	0.22282	8.59148	1.49624	1.38992	2.92322	1.98482	0.16524	5.6904	0.20552	8.71726
19_285	bangladesh	0.00845283	0.0268238	1.8008	0.78324	0.82098	1.00486	0.19158	7.47982	0.22282	8.59148	1.49624	1.38992	2.92322	1.98482	0.16524	5.6904	0.20552	8.71726
19_285	bangladesh	0.00845283	0.0268238	1.8008	0.78324	0.82098	1.00486	0.19158	7.47982	0.22282	8.59148	1.49624	1.38992	2.92322	1.98482	0.16524	5.6904	0.20552	8.71726
19_285	bangladesh	0.00845283	0.0268238	1.8008	0.78324	0.82098	1.00486	0.19158	7.47982	0.22282	8.59148	1.49624	1.38992	2.92322	1.98482	0.16524	5.6904	0.20552	8.71726
19_285	bangladesh	0.00845283	0.0268238	1.8008	0.78324	0.82098	1.00486	0.19158	7.47982	0.22282	8.59148	1.49624	1.38992	2.92322	1.98482	0.16524	5.6904	0.20552	8.71726
19_285	bangladesh	0.00845283	0.0268238	1.8008	0.78324	0.82098	1.00486	0.19158	7.47982	0.22282	8.59148	1.49624	1.38992	2.92322	1.98482	0.16524	5.6904	0.20552	8.71726
19_285	bangladesh	0.00845283	0.0268238	1.8008	0.78324	0.82098	1.00486	0.19158	7.47982	0.22282	8.59148	1.49624	1.38992	2.92322	1.98482	0.16524	5.6904	0.20552	8.71726
19_285	bangladesh	0.00845283	0.0268238	1.8008	0.78324	0.82098	1.00486	0.19158	7.47982	0.22282	8.59148	1.49624	1.38992	2.92322	1.98482	0.16524	5.6904	0.20552	8.71726
19_285	bangladesh	0.00845283	0.0268238	1.8008	0.78324	0.82098	1.00486	0.19158	7.47982	0.22282	8.59148	1.49624	1.38992	2.92322	1.98482	0.16524	5.6904	0.20552	8.71726
19_285	bangladesh	0.00845283	0.0268238	1.8008	0.78324	0.82098	1.00486	0.19158	7.47982	0.22282	8.59148	1.49624	1.38992	2.92322	1.98482	0.16524	5.6904	0.20552	8.71726
19_285	bangladesh	0.00845283	0.0268238	1.8008	0.78324	0.82098	1.00486	0.19158	7.47982	0.22282	8.59148	1.49624	1.38992	2.92322	1.98482	0.16524	5.6904	0.20552	8.71726
19_285	bangladesh	0.00845283	0.0268238	1.8008	0.78324	0.82098	1.00486	0.19158	7.47982	0.22282	8.59148	1.49624	1.38992	2.92322	1.98482	0.16524	5.6904	0.20552	8.71726
19_285	bangladesh	0.00845283	0.0268238	1.8008	0.78324	0.82098	1.00486	0.19158	7.47982	0.22282	8.59148	1.49624	1.38992	2.92322	1.98482	0.16524	5.6904	0.20552	8.71726
19_285	bangladesh	0.00845283	0.0268238	1.8008	0.78324	0.82098	1.00486	0.19158	7.47982	0.22282	8.59148	1.49624	1.38992	2.92322	1.98482	0.16524	5.6904	0.20552	8.71726
19_285	bangladesh	0.00845283	0.0268238	1.8008	0.78324	0.82098	1.00486	0.19158	7.47982	0.22282	8.59148	1.49624	1.38992	2.92322	1.98482	0.16524	5.6904	0.20552	8.71726
19_285	bangladesh	0.00845283	0.0268238	1.8008	0.78324	0.82098	1.00486	0.19158	7.47982	0.22282	8.59148	1.49624	1.38992	2.92322	1.98482	0.16524	5.6904	0.20552	8.71726
19_285	bangladesh	0.00845283	0.0268238	1.8008	0.78324	0.82098	1.00486	0.19158	7.47982	0.22282	8.59148	1.49624	1.38992	2.92322	1.98482	0.16524	5.6904	0.20552	8.71726
19_285	bangladesh	0.00845283	0.0268238	1.8008	0.78324	0.82098	1.00486	0.19158	7.47982	0.22282	8.59148	1.49624	1.38992	2.92322	1.98482	0.16524	5.6904	0.20552	8.71726
19_285	bangladesh	0.00845283	0.0268238	1.8008	0.78324	0.82098	1.00486	0.19158	7.47982	0.22282	8.59148	1.49624	1.38992	2.92322	1.98482	0.16524	5.6904	0.20552	8.71726
19_285	bangladesh	0.00845283	0.0268238	1.8008	0.78324	0.82098	1.00486	0.19158	7.47982	0.22282	8.59148	1.49624	1.38992	2.92322	1.98482	0.16524	5.6904	0.20552	8.71726
19_285	bangladesh	0.00845283	0.0268238	1.8008	0.78324	0.82098	1.00486	0.19158	7.47982	0.22282	8.59148	1.49624	1.38992	2.92322	1.98482	0.16524	5.6904	0.20552	8.71726
19_285	bangladesh	0.00845283	0.0268238	1.8008	0.78324	0.82098	1.00486	0.19158	7.47982	0.22282	8.59148	1.49624	1.38992	2.92322	1.98482	0.16524	5.6904	0.20552	8.71726
19_285	bangladesh	0.00845283	0.0268238	1.8008	0.78324	0.82098	1.00486	0.19158	7.47982	0.22282	8.59148	1.49624	1.38992	2.92322	1.98482	0.16524	5.6904	0.20552	8.71726
19_285	bangladesh	0.00845283	0.0268238	1.8008	0.78324	0.82098	1.00486	0.19158	7.47982	0.22282	8.59148	1.49624	1.38992	2.92322	1.98482	0.16524	5.6904	0.20552	8.71726
19_285	bangladesh	0.00845283	0.0268238	1.8008	0.78324	0.82098	1.00486	0.19158	7.47982	0.22282	8.59148	1.49624	1.38992	2.92322	1.98482	0.16524	5.6904	0.20552	8.71726
19_285	bangladesh	0.00845283	0.0268238	1.8008	0.78324	0.82098	1.00486	0.19158	7.47982	0.22282	8.59148	1.49624	1.38992	2.92322	1.98482	0.16524	5.6904	0.20552	8.71726
19_285	bangladesh	0.00845283	0.0268238	1.8008	0.78324	0.82098	1.00486	0.19158	7.47982	0.22282	8.59148	1.49624	1.38992	2.92322	1.98482	0.16524	5.6904	0.20552	8.71726
19_285	bangladesh	0.00845283	0.0268238	1.8008	0.78324	0.82098	1.00486	0.19158	7.47982	0.22282	8.59148	1.49624	1.38992	2.92322	1.98482	0.16524	5.6904	0.20552	8.71726
19_285	bangladesh	0.00845283	0.0268238	1.8008	0.78324	0.82098	1.00486	0.19158	7.47982	0.22282	8.59148	1.49624	1.38992	2.92322	1.98482	0.16524	5.6904	0.20552	8.71726
19_285	bangladesh	0.00845283	0.0268238	1.8008	0.78324	0.82098	1.00486	0.19158	7.47982	0.22282	8.59148	1.49624	1.38992	2.92322	1.98482	0.16524	5.6904	0.20552	8.71726
19_285	bangladesh	0.00845283	0.0268238	1.8008	0.78324	0.82098	1.00486	0.19158	7.47982	0.22282	8.59148	1.49624	1.38992	2.92322	1.98482	0.16524	5.6904	0.20552	8.71726
25_465	bangladesh	0.00400727	0.0283402	1.80278	0.73946	0.62322	0.8384	0.18802	7.26446	0.07624	7.399	1.53264	1.23214	2.87218	1.67732	0.12962	4.8888	0.04966	7.6745
25_465	bangladesh	0.00400727	0.0283402	1.80278	0.73946	0.62322	0.8384	0.18802	7.26446	0.07624	7.399	1.53264	1.23214	2.87218	1.67732	0.12962	4.8888	0.04966	7.6745
3_405	bangladesh	0.00493621	0.0274352	1.80582	0.6534	0.71464	0.79694	0.1738	6.4144	0.12866	6.89736	1.53586	1.1435	2.81158	1.59978	0.13416	4.41796	0.11316	7.02322
8_153	bangladesh	0.00817665	0.0274621	1.8621	0.74678	0.65342	0.77206	0.11578	7.25772	0.07874	6.45086	1.51348	1.38806	2.3414	1.6208	0.09096	5.10906	0.0694	6.49992
8_153	bangladesh	0.00817665	0.0274621	1.8621	0.74678	0.65342	0.77206	0.11578	7.25772	0.07874	6.45086	1.51348	1.38806	2.3414	1.6208	0.09096	5.10906	0.0694	6.49992
4_382	bangladesh	0.00561627	0.0237649	1.8458	0.66	0.62188	0.95534	0.17974	7.27998	0.20376	9.59052	1.42512	1.28018	3.764	2.21466	0.14846	5.12632	0.18552	9.83492
4_382	bangladesh	0.00561627	0.0237649	1.8458	0.66	0.62188	0.95534	0.17974	7.27998	0.20376	9.59052	1.42512	1.28018	3.764	2.21466	0.14846	5.12632	0.18552	9.83492
4_382	bangladesh	0.00561627	0.0237649	1.8458	0.66	0.62188	0.95534	0.17974	7.27998	0.20376	9.59052	1.42512	1.28018	3.764	2.21466	0.14846	5.12632	0.18552	9.83492
4_382	bangladesh	0.00561627	0.0237649	1.8458	0.66	0.62188	0.95534	0.17974	7.27998	0.20376	9.59052	1.42512	1.28018	3.764	2.21466	0.14846	5.12632	0.18552	9.83492
4_382	bangladesh	0.00561627	0.0237649	1.8458	0.66	0.62188	0.95534	0.17974	7.27998	0.20376	9.59052	1.42512	1.28018	3.764	2.21466	0.14846	5.12632	0.18552	9.83492
28_127	bangladesh	0.00226056	0.031207	1.83062	0.7478	0.73396	0.6796	0.11226	8.62572	0.10052	6.98764	1.58874	1.32826	2.74402	1.35926	0.09164	6.40344	0.09332	7.223
19_383	bangladesh	0.00331752	0.0364882	1.79968	0.8045	0.71118	0.6865	0.19476	8.0327	0.16452	5.71608	1.50804	1.3909	2.63206	1.3698	0.15484	5.2283	0.15674	5.8852
19_383	bangladesh	0.00331752	0.0364882	1.79968	0.8045	0.71118	0.6865	0.19476	8.0327	0.16452	5.71608	1.50804	1.3909	2.63206	1.3698	0.15484	5.2283	0.15674	5.8852
24_169	bangladesh	0.00213047	0.0296752	1.79748	0.68822	0.8327	0.7666	0.2592	7.09142	0.17946	6.40722	1.41376	1.40832	3.3863	1.8965	0.18642	4.51376	0.1484	6.74612
24_169	bangladesh	0.00213047	0.0296752	1.79748	0.68822	0.8327	0.7666	0.2592	7.09142	0.17946	6.40722	1.41376	1.40832	3.3863	1.8965	0.18642	4.51376	0.1484	6.74612
17_543	bangladesh	0.00424158	0.0320474	1.7493	1.1098	0.63428	1.03466	0.25954	9.2335	0.16592	7.99794	1.50396	1.73436	2.74518	1.86822	0.2048	6.6834	0.146	8.22912
26_2	bangladesh	0.00569665	0.022391	1.8521	0.7238	0.8752	0.69906	0.15542	10.9743	0.09516	7.78566	1.50496	1.41736	3.72816	1.76046	0.084	5.71136	0.06062	8.15382
25_144	bangladesh	0.00406756	0.024982	1.86176	0.82986	0.77932	0.86228	0.12182	8.91934	0.12366	8.04474	1.5074	1.61338	3.34306	1.94798	0.09486	6.06412	0.10894	8.11572
27_89	bangladesh	0.0038976	0.0290275	1.84338	0.83116	0.71854	0.88726	0.13814	9.44328	0.12014	8.79774	1.51836	1.6464	2.76602	1.94012	0.10818	6.98664	0.1065	8.9221
12_79	bangladesh	0.00779934	0.0316011	1.87244	0.99492	0.79166	0.71986	0.10168	10.0856	0.05966	6.14662	1.52978	1.66274	2.81516	1.40114	0.07032	6.6302	0.0459	6.27722
17_169	bangladesh	0.00721355	0.0280538	1.87092	0.9019	0.6573	0.74994	0.07754	9.41236	0.02912	6.89142	1.56994	1.6498	2.56418	1.52132	0.05948	6.91828	0.02436	7.08412
17_169	bangladesh	0.00721355	0.0280538	1.87092	0.9019	0.6573	0.74994	0.07754	9.41236	0.02912	6.89142	1.56994	1.6498	2.56418	1.52132	0.05948	6.91828	0.02436	7.08412
17_169	bangladesh	0.00721355	0.0280538	1.87092	0.9019	0.6573	0.74994	0.07754	9.41236	0.02912	6.89142	1.56994	1.6498	2.56418	1.52132	0.05948	6.91828	0.02436	7.08412
17_169	bangladesh	0.00721355	0.0280538	1.87092	0.9019	0.6573	0.74994	0.07754	9.41236	0.02912	6.89142	1.56994	1.6498	2.56418	1.52132	0.05948	6.91828	0.02436	7.08412
17_169	bangladesh	0.00721355	0.0280538	1.87092	0.9019	0.6573	0.74994	0.07754	9.41236	0.02912	6.89142	1.56994	1.6498	2.56418	1.52132	0.05948	6.91828	0.02436	7.08412
25_308	bangladesh	0.00488361	0.0311464	1.80518	1.19434	0.68192	0.786	0.21858	11.3372	0.13786	6.18012	1.47878	2.03732	2.53774	1.66214	0.15012	6.97512	0.11034	6.40972
25_308	bangladesh	0.00488361	0.0311464	1.80518	1.19434	0.68192	0.786	0.21858	11.3372	0.13786	6.18012	1.47878	2.03732	2.53774	1.66214	0.15012	6.97512	0.11034	6.40972
25_308	bangladesh	0.00488361	0.0311464	1.80518	1.19434	0.68192	0.786	0.21858	11.3372	0.13786	6.18012	1.47878	2.03732	2.53774	1.66214	0.15012	6.97512	0.11034	6.40972
25_148	bangladesh	0.00710646	0.0214374	1.86148	0.67344	0.69826	0.80172	0.07212	7.36066	0.06282	7.67038	1.5983	1.13406	2.44336	1.521	0.0588	5.1048	0.05576	7.72992
25_148	bangladesh	0.00710646	0.0214374	1.86148	0.67344	0.69826	0.80172	0.07212	7.36066	0.06282	7.67038	1.5983	1.13406	2.44336	1.521	0.0588	5.1048	0.05576	7.72992
25_148	bangladesh	0.00710646	0.0214374	1.86148	0.67344	0.69826	0.80172	0.07212	7.36066	0.06282	7.67038	1.5983	1.13406	2.44336	1.521	0.0588	5.1048	0.05576	7.72992
25_181	bangladesh	0.00474738	0.0313746	1.79444	0.83268	0.7307	0.862	0.2349	8.27916	0.1418	7.22124	1.45442	1.60172	2.70578	1.88546	0.18186	5.88182	0.12902	7.45962
1_258	bangladesh	0.00344409	0.0276554	1.83352	0.70868	0.7413	0.79192	0.16376	7.72994	0.09994	7.11286	1.52264	1.28862	2.9309	1.72626	0.10232	4.70212	0.0761	7.34866
27_411	bangladesh	0.00896103	0.0324219	1.79316	0.98252	0.79994	0.94654	0.2366	9.18666	0.14696	7.7719	1.45328	1.80316	2.9539	1.91808	0.1845	6.8299	0.11548	7.95808
27_411	bangladesh	0.00896103	0.0324219	1.79316	0.98252	0.79994	0.94654	0.2366	9.18666	0.14696	7.7719	1.45328	1.80316	2.9539	1.91808	0.1845	6.8299	0.11548	7.95808
27_411	bangladesh	0.00896103	0.0324219	1.79316	0.98252	0.79994	0.94654	0.2366	9.18666	0.14696	7.7719	1.45328	1.80316	2.9539	1.91808	0.1845	6.8299	0.11548	7.95808
28_336	bangladesh	0.00581928	0.0324655	1.82012	0.90114	0.8702	0.77674	0.17706	10.2839	0.1305	7.4864	1.52458	1.56256	3.70494	1.66526	0.11648	6.33818	0.09722	7.83676
28_336	bangladesh	0.00581928	0.0324655	1.82012	0.90114	0.8702	0.77674	0.17706	10.2839	0.1305	7.4864	1.52458	1.56256	3.70494	1.66526	0.11648	6.33818	0.09722	7.83676
28_336	bangladesh	0.00581928	0.0324655	1.82012	0.90114	0.8702	0.77674	0.17706	10.2839	0.1305	7.4864	1.52458	1.56256	3.70494	1.66526	0.11648	6.33818	0.09722	7.83676
28_336	bangladesh	0.00581928	0.0324655	1.82012	0.90114	0.8702	0.77674	0.17706	10.2839	0.1305	7.4864	1.52458	1.56256	3.70494	1.66526	0.11648	6.33818	0.09722	7.83676
28_336	bangladesh	0.00581928	0.0324655	1.82012	0.90114	0.8702	0.77674	0.17706	10.2839	0.1305	7.4864	1.52458	1.56256	3.70494	1.66526	0.11648	6.33818	0.09722	7.83676
28_336	bangladesh	0.00581928	0.0324655	1.82012	0.90114	0.8702	0.77674	0.17706	10.2839	0.1305	7.4864	1.52458	1.56256	3.70494	1.66526	0.11648	6.33818	0.09722	7.83676
26_420	bangladesh	0.00562532	0.0320255	1.82766	0.85366	0.64406	0.73524	0.1498	7.92134	0.09502	6.1405	1.53352	1.39544	2.54016	1.3924	0.11888	5.52058	0.0869	6.2564
9_22	bangladesh	0.00558321	0.0258713	1.83608	0.65694	0.5345	0.8192	0.17218	7.86408	0.08818	8.14268	1.49248	1.30916	2.32896	1.94572	0.1191	5.03578	0.06672	8.3614
9_22	bangladesh	0.00558321	0.0258713	1.83608	0.65694	0.5345	0.8192	0.17218	7.86408	0.08818	8.14268	1.49248	1.30916	2.32896	1.94572	0.1191	5.03578	0.06672	8.3614
9_22	bangladesh	0.00558321	0.0258713	1.83608	0.65694	0.5345	0.8192	0.17218	7.86408	0.08818	8.14268	1.49248	1.30916	2.32896	1.94572	0.1191	5.03578	0.06672	8.3614
21_311	bangladesh	0.00883328	0.0368062	1.80612	0.8453	0.66454	0.5504	0.21654	9.38936	0.08128	5.27666	1.49384	1.43482	2.98958	1.12488	0.13946	6.11956	0.05926	5.49482
21_311	bangladesh	0.00883328	0.0368062	1.80612	0.8453	0.66454	0.5504	0.21654	9.38936	0.08128	5.27666	1.49384	1.43482	2.98958	1.12488	0.13946	6.11956	0.05926	5.49482
26_231	bangladesh	0.00218929	0.0305914	1.81282	0.77464	0.65096	0.56824	0.22316	9.31432	0.15074	5.55136	1.47732	1.31214	3.29974	1.327	0.13418	4.58544	0.12852	5.85208
26_231	bangladesh	0.00218929	0.0305914	1.81282	0.77464	0.65096	0.56824	0.22316	9.31432	0.15074	5.55136	1.47732	1.31214	3.29974	1.327	0.13418	4.58544	0.12852	5.85208
29_16	bangladesh	0.00483767	0.0293796	1.81608	0.84174	0.8322	0.88744	0.21832	10.3259	0.17302	8.21968	1.46044	1.67384	3.13346	2.13972	0.1487	6.15552	0.1521	8.70586
16_272	bangladesh	0.00238592	0.029369	1.8162	0.85264	0.56658	0.57792	0.14702	10.3465	0.06166	6.11966	1.58506	1.46014	2.89964	1.17996	0.10026	6.55542	0.04722	6.3328
16_272	bangladesh	0.00238592	0.029369	1.8162	0.85264	0.56658	0.57792	0.14702	10.3465	0.06166	6.11966	1.58506	1.46014	2.89964	1.17996	0.10026	6.55542	0.04722	6.3328
32_74	bangladesh	0.00330671	0.0232419	1.92672	1.19446	0.6688	0.87014	0.01278	12.8975	0.00892	8.29896	1.56664	2.38204	2.68054	1.99656	0.011	9.2615	0.00872	8.33462
32_74	bangladesh	0.00330671	0.0232419	1.92672	1.19446	0.6688	0.87014	0.01278	12.8975	0.00892	8.29896	1.56664	2.38204	2.68054	1.99656	0.011	9.2615	0.00872	8.33462
25_557	bangladesh	0.00754682	0.0445016	1.7557	1.14772	0.60548	0.71014	0.29566	10.2188	0.1266	5.65642	1.45242	1.8589	2.39222	1.39984	0.21186	6.92458	0.10028	6.051
11_22	bangladesh	0.00186168	0.0292121	1.88286	0.7041	0.75202	0.68676	0.09956	8.6597	0.09454	6.28878	1.51452	1.35464	2.74672	1.63126	0.07042	4.60972	0.08014	6.35774
22_564	bangladesh	0.00583509	0.041039	1.75642	0.72076	0.66616	0.8143	0.3451	6.23838	0.17974	6.08572	1.38976	1.2105	2.99946	1.71896	0.22218	3.82502	0.13842	6.52238
21_385	bangladesh	0.0091229	0.0266118	1.82154	0.70768	0.58382	0.79134	0.18424	7.39352	0.11712	7.39154	1.49426	1.22272	2.65052	1.61862	0.14104	5.0418	0.11046	7.5325
28_485	bangladesh	0.00278729	0.0251402	1.8161	0.99818	0.74584	0.89988	0.19596	9.88078	0.16482	7.62986	1.48456	1.8578	3.428	1.99886	0.15066	6.4766	0.15366	7.85522
34_335	bangladesh	0.00373231	0.0333031	1.8272	1.08756	0.7146	0.91056	0.17878	9.14172	0.1602	6.76388	1.4773	1.9567	2.77394	1.86662	0.15064	6.67356	0.15098	6.95928
34_335	bangladesh	0.00373231	0.0333031	1.8272	1.08756	0.7146	0.91056	0.17878	9.14172	0.1602	6.76388	1.4773	1.9567	2.77394	1.86662	0.15064	6.67356	0.15098	6.95928
34_335	bangladesh	0.00373231	0.0333031	1.8272	1.08756	0.7146	0.91056	0.17878	9.14172	0.1602	6.76388	1.4773	1.9567	2.77394	1.86662	0.15064	6.67356	0.15098	6.95928
34_335	bangladesh	0.00373231	0.0333031	1.8272	1.08756	0.7146	0.91056	0.17878	9.14172	0.1602	6.76388	1.4773	1.9567	2.77394	1.86662	0.15064	6.67356	0.15098	6.95928
21_508	bangladesh	0.00442422	0.0303379	1.80156	1.06638	0.62878	0.7039	0.1734	10.297	0.09676	6.2385	1.55726	1.74214	2.33916	1.28322	0.13548	7.74644	0.0808	6.3747
36_572	bangladesh	0.00271246	0.0341238	1.78136	0.85876	0.59206	0.7073	0.21808	7.78714	0.15764	5.6554	1.51878	1.35374	2.42572	1.3213	0.1721	5.0709	0.1514	5.81782
36_572	bangladesh	0.00271246	0.0341238	1.78136	0.85876	0.59206	0.7073	0.21808	7.78714	0.15764	5.6554	1.51878	1.35374	2.42572	1.3213	0.1721	5.0709	0.1514	5.81782
29_98	bangladesh	0.00415715	0.0219117	1.89976	0.89898	0.89814	0.95484	0.08072	9.71984	0.07386	8.0942	1.51644	1.64482	3.38788	2.16204	0.0533	5.50998	0.06228	8.2147
17_472	bangladesh	0.00559963	0.0323173	1.77654	0.77534	0.63504	0.75596	0.28614	8.14128	0.1303	6.57368	1.47158	1.23536	2.9548	1.5559	0.16066	4.31798	0.09416	7.09216
17_472	bangladesh	0.00559963	0.0323173	1.77654	0.77534	0.63504	0.75596	0.28614	8.14128	0.1303	6.57368	1.47158	1.23536	2.9548	1.5559	0.16066	4.31798	0.09416	7.09216
29_452	bangladesh	0.0110041	0.0317144	1.79248	0.93316	0.68578	0.93354	0.23388	8.79904	0.18552	7.83776	1.47058	1.51542	2.81956	1.79182	0.1796	6.17478	0.15828	8.00066
29_452	bangladesh	0.0110041	0.0317144	1.79248	0.93316	0.68578	0.93354	0.23388	8.79904	0.18552	7.83776	1.47058	1.51542	2.81956	1.79182	0.1796	6.17478	0.15828	8.00066
29_452	bangladesh	0.0110041	0.0317144	1.79248	0.93316	0.68578	0.93354	0.23388	8.79904	0.18552	7.83776	1.47058	1.51542	2.81956	1.79182	0.1796	6.17478	0.15828	8.00066
29_452	bangladesh	0.0110041	0.0317144	1.79248	0.93316	0.68578	0.93354	0.23388	8.79904	0.18552	7.83776	1.47058	1.51542	2.81956	1.79182	0.1796	6.17478	0.15828	8.00066
30_343	bangladesh	0.00542726	0.021612	1.83466	0.78606	0.6768	1.00208	0.14782	8.18746	0.10896	9.34984	1.53778	1.22446	2.8293	1.86462	0.10988	5.10604	0.09648	9.67232
30_343	bangladesh	0.00542726	0.021612	1.83466	0.78606	0.6768	1.00208	0.14782	8.18746	0.10896	9.34984	1.53778	1.22446	2.8293	1.86462	0.10988	5.10604	0.09648	9.67232
13_281	bangladesh	0.00312198	0.0275023	1.83134	0.90688	0.7549	0.94912	0.13936	8.35836	0.08982	7.82754	1.54694	1.56674	2.77594	1.83034	0.1168	6.21928	0.079	7.95694
13_281	bangladesh	0.00312198	0.0275023	1.83134	0.90688	0.7549	0.94912	0.13936	8.35836	0.08982	7.82754	1.54694	1.56674	2.77594	1.83034	0.1168	6.21928	0.079	7.95694
17_177	bangladesh	0.0029236	0.0249624	1.81832	0.86976	0.71338	0.9414	0.23744	9.4466	0.15348	8.1149	1.44664	1.50642	2.99342	2.121	0.14382	4.94762	0.11228	8.54898
17_177	bangladesh	0.0029236	0.0249624	1.81832	0.86976	0.71338	0.9414	0.23744	9.4466	0.15348	8.1149	1.44664	1.50642	2.99342	2.121	0.14382	4.94762	0.11228	8.54898
26_647	bangladesh	0.0038438	0.032095	1.7827	0.95154	0.69684	0.87972	0.21018	8.58218	0.09688	7.20912	1.53652	1.60534	2.73044	1.64294	0.1632	6.5951	0.07454	7.45394
1_25	bangladesh	0.0039606	0.026173	1.85258	0.63866	0.55586	0.6003	0.1627	9.10906	0.0866	6.93572	1.48384	1.32878	2.73864	1.61488	0.10906	5.21446	0.07372	7.16734
1_25	bangladesh	0.0039606	0.026173	1.85258	0.63866	0.55586	0.6003	0.1627	9.10906	0.0866	6.93572	1.48384	1.32878	2.73864	1.61488	0.10906	5.21446	0.07372	7.16734
18_214	bangladesh	0.0129354	0.0305536	1.791	0.74782	0.59192	0.76744	0.20476	8.02834	0.14818	7.20672	1.51834	1.32472	2.22248	1.5559	0.16836	5.73928	0.14154	7.3586
2_581	bangladesh	0.00329324	0.0378561	1.78566	0.90692	0.79584	0.82628	0.22036	8.23402	0.23728	6.67568	1.50348	1.50106	3.02954	1.6196	0.17908	5.57694	0.21784	6.90918
12_10	bangladesh	0.00781579	0.0430942	1.81284	0.89146	0.72978	0.47126	0.18994	11.7336	0.10232	5.06276	1.5242	1.67566	2.82908	1.032	0.13036	7.67392	0.08458	5.27542
6_422	bangladesh	0.00410098	0.0292217	1.79852	0.85018	0.53028	0.90086	0.19372	8.32102	0.0907	8.06812	1.53354	1.55616	2.35966	1.8887	0.14924	6.0938	0.0789	8.33624
24_420	bangladesh	0.00449444	0.0329099	1.78492	0.8865	0.72384	0.86674	0.25526	8.2931	0.14942	6.80906	1.47208	1.4585	2.76972	1.72362	0.17672	5.21392	0.11826	7.13952
24_420	bangladesh	0.00449444	0.0329099	1.78492	0.8865	0.72384	0.86674	0.25526	8.2931	0.14942	6.80906	1.47208	1.4585	2.76972	1.72362	0.17672	5.21392	0.11826	7.13952
33_68	bangladesh	0.00696482	0.0314072	1.8614	0.61696	0.70574	0.65604	0.1081	7.01944	0.0475	6.46946	1.55418	1.15934	2.78174	1.4185	0.07774	4.88338	0.03506	6.553
33_68	bangladesh	0.00696482	0.0314072	1.8614	0.61696	0.70574	0.65604	0.1081	7.01944	0.0475	6.46946	1.55418	1.15934	2.78174	1.4185	0.07774	4.88338	0.03506	6.553
16_419	bangladesh	0.00233504	0.0267149	1.83002	0.76446	0.73426	0.85284	0.1669	7.55716	0.11498	7.4542	1.51854	1.3813	3.59542	1.84144	0.12192	4.9974	0.09744	7.71742
3_245	bangladesh	0.00383039	0.0320545	1.80906	0.83034	0.70638	0.7305	0.19756	8.54366	0.12542	6.5882	1.50678	1.56866	2.90578	1.62816	0.14842	5.92622	0.10854	6.75576
20_69	bangladesh	0.00424437	0.0238685	1.91086	0.83996	0.57662	0.6029	0.05774	10.3276	0.0384	6.26478	1.53528	1.51966	2.8219	1.42388	0.0384	5.95174	0.0338	6.39572
9_597	bangladesh	0.0160424	0.0278293	1.8587	0.96506	0.67492	0.94024	0.10676	7.97632	0.08952	7.08892	1.54644	1.51878	2.50608	1.63414	0.09294	6.04836	0.08224	7.22668
31_437	bangladesh	0.00505975	0.0295617	1.82912	0.98712	0.73484	0.85216	0.16706	9.82532	0.1335	7.21238	1.5228	1.57754	2.93634	1.6658	0.12014	5.94798	0.11636	7.45912
18_92	bangladesh	0.00894535	0.034603	1.83976	0.76288	0.58696	0.57116	0.12602	9.51646	0.0906	6.27438	1.55468	1.37994	2.42874	1.16916	0.1076	6.83024	0.0887	6.38222
7_89	bangladesh	0.00151057	0.0246277	1.8664	0.91226	0.71718	0.75082	0.12038	10.0948	0.07618	6.64678	1.52464	1.62882	2.7623	1.66504	0.08424	5.8345	0.06834	6.9089
7_89	bangladesh	0.00151057	0.0246277	1.8664	0.91226	0.71718	0.75082	0.12038	10.0948	0.07618	6.64678	1.52464	1.62882	2.7623	1.66504	0.08424	5.8345	0.06834	6.9089
16_328	bangladesh	0.00287269	0.0230818	1.83176	0.59964	0.70722	0.73856	0.21878	7.06238	0.38504	7.51552	1.41974	1.12464	4.9984	1.97328	0.1629	3.6836	0.35636	7.72892
31_504	bangladesh	0.00649106	0.0359591	1.83086	0.90106	0.73866	0.82526	0.19972	8.38108	0.20516	6.46972	1.45996	1.44844	3.09532	1.70656	0.14524	4.77006	0.18184	6.67074
31_504	bangladesh	0.00649106	0.0359591	1.83086	0.90106	0.73866	0.82526	0.19972	8.38108	0.20516	6.46972	1.45996	1.44844	3.09532	1.70656	0.14524	4.77006	0.18184	6.67074
31_504	bangladesh	0.00649106	0.0359591	1.83086	0.90106	0.73866	0.82526	0.19972	8.38108	0.20516	6.46972	1.45996	1.44844	3.09532	1.70656	0.14524	4.77006	0.18184	6.67074
18_565	bangladesh	0.00682679	0.0371804	1.81746	0.98768	0.542	0.67466	0.15872	9.63662	0.1036	6.08492	1.54624	1.61848	2.36816	1.2809	0.1329	7.0243	0.10422	6.18098
18_565	bangladesh	0.00682679	0.0371804	1.81746	0.98768	0.542	0.67466	0.15872	9.63662	0.1036	6.08492	1.54624	1.61848	2.36816	1.2809	0.1329	7.0243	0.10422	6.18098
32_56	bangladesh	0.00334511	0.0261627	1.8504	0.7216	0.7254	0.71164	0.16034	9.30794	0.0669	7.35392	1.51438	1.28212	3.01026	1.65954	0.09054	5.208	0.03754	7.7432
11_47	bangladesh	0.00138717	0.0266512	1.85602	0.87788	0.7057	0.8086	0.0924	9.8695	0.07612	7.9267	1.57986	1.72672	2.53152	1.73224	0.08322	7.55154	0.07276	8.05042
15_477	bangladesh	0.00244843	0.0296196	1.75512	0.94982	0.84704	0.93404	0.27944	9.1708	0.22746	7.83986	1.49478	1.5075	3.26702	1.7694	0.19914	5.95592	0.194	8.16152
15_477	bangladesh	0.00244843	0.0296196	1.75512	0.94982	0.84704	0.93404	0.27944	9.1708	0.22746	7.83986	1.49478	1.5075	3.26702	1.7694	0.19914	5.95592	0.194	8.16152
15_477	bangladesh	0.00244843	0.0296196	1.75512	0.94982	0.84704	0.93404	0.27944	9.1708	0.22746	7.83986	1.49478	1.5075	3.26702	1.7694	0.19914	5.95592	0.194	8.16152
15_477	bangladesh	0.00244843	0.0296196	1.75512	0.94982	0.84704	0.93404	0.27944	9.1708	0.22746	7.83986	1.49478	1.5075	3.26702	1.7694	0.19914	5.95592	0.194	8.16152
3_11	bangladesh	0.0052056	0.0247934	1.86134	0.64586	0.72962	0.69584	0.10894	8.71186	0.11214	7.80886	1.54656	1.29222	3.05496	1.64816	0.08774	5.55036	0.10814	7.8603
34_374	bangladesh	0.00279181	0.0358878	1.7639	0.89732	0.71086	0.75018	0.27142	8.32128	0.19738	5.88674	1.47748	1.42886	2.62	1.41998	0.20488	5.32402	0.17798	6.14504
17_211	bangladesh	0.00715218	0.0267552	1.81064	0.7684	0.61046	0.72112	0.22354	9.33876	0.11642	7.34332	1.49144	1.25002	2.88574	1.56392	0.13758	4.97546	0.09164	7.7893
17_211	bangladesh	0.00715218	0.0267552	1.81064	0.7684	0.61046	0.72112	0.22354	9.33876	0.11642	7.34332	1.49144	1.25002	2.88574	1.56392	0.13758	4.97546	0.09164	7.7893
14_213	bangladesh	0.00601669	0.0248458	1.79592	0.59154	0.75954	0.9766	0.26188	6.46792	0.18362	8.0797	1.47826	0.9261	3.04344	2.07528	0.14422	2.87034	0.13446	8.64092
23_285	bangladesh	0.00203305	0.0301543	1.81272	0.83094	0.70336	0.862	0.15998	8.1353	0.06362	7.44976	1.57426	1.46034	2.64682	1.68652	0.11698	5.9723	0.0505	7.6436
24_435	bangladesh	0.00529184	0.0376017	1.78032	0.84754	0.89194	0.78518	0.26964	7.84454	0.33172	6.13308	1.42566	1.51886	3.47542	1.67126	0.22164	5.06346	0.3241	6.32426
24_435	bangladesh	0.00529184	0.0376017	1.78032	0.84754	0.89194	0.78518	0.26964	7.84454	0.33172	6.13308	1.42566	1.51886	3.47542	1.67126	0.22164	5.06346	0.3241	6.32426
35_169	bangladesh	0.00873098	0.0357635	1.8379	0.89772	0.6519	0.66272	0.15082	10.4904	0.12	6.70218	1.5291	1.54204	2.84522	1.33454	0.11538	6.75354	0.11606	6.90816
13_354	bangladesh	0.00447028	0.0285106	1.80552	0.91142	0.608	0.93246	0.1685	9.15456	0.09196	8.27838	1.57642	1.43844	2.26846	1.70988	0.12312	6.29778	0.07458	8.53098
7_234	bangladesh	0.00272208	0.0404211	1.7694	0.99434	0.70078	0.65912	0.25992	9.9401	0.19808	5.64738	1.48386	1.64368	2.55072	1.28138	0.20074	6.52154	0.18404	5.86454
7_234	bangladesh	0.00272208	0.0404211	1.7694	0.99434	0.70078	0.65912	0.25992	9.9401	0.19808	5.64738	1.48386	1.64368	2.55072	1.28138	0.20074	6.52154	0.18404	5.86454
9_277	bangladesh	0.0084325	0.0281409	1.80922	0.78886	0.62668	0.8888	0.16158	7.98784	0.11702	8.13004	1.5602	1.35918	2.35582	1.70594	0.13858	5.9557	0.11316	8.24676
2_349	bangladesh	0.00706433	0.0318698	1.8166	0.98608	0.7738	0.8767	0.19276	9.76798	0.17442	7.20394	1.51084	1.63754	2.85608	1.79054	0.13982	5.7529	0.15478	7.40518
35_78	bangladesh	0.00334964	0.0359869	1.80576	0.90944	0.65964	0.58106	0.20658	10.268	0.12868	5.60326	1.5138	1.59692	2.66012	1.18256	0.14734	6.91738	0.10358	5.79046
35_78	bangladesh	0.00334964	0.0359869	1.80576	0.90944	0.65964	0.58106	0.20658	10.268	0.12868	5.60326	1.5138	1.59692	2.66012	1.18256	0.14734	6.91738	0.10358	5.79046
14_261	bangladesh	0.0119495	0.0236495	1.85514	0.97078	0.75842	0.92202	0.16902	9.55986	0.1296	8.21666	1.45964	1.67472	3.55326	1.8834	0.1292	6.63336	0.11808	8.41146
32_338	bangladesh	0.00478451	0.0310542	1.78584	0.88742	0.74506	0.90968	0.23218	9.23448	0.2187	7.97984	1.49976	1.43782	2.97282	1.78288	0.17886	5.7342	0.20968	8.31162
15_163	bangladesh	0.00428638	0.0298335	1.83936	0.82434	0.74146	0.68266	0.13464	9.1851	0.09256	6.51506	1.56486	1.3587	2.74664	1.362	0.09696	5.58796	0.07492	6.72162
17_80	bangladesh	0.00657169	0.0227871	1.87976	0.57152	0.57956	0.73662	0.12366	6.92254	0.06554	7.32016	1.50154	1.10628	2.64308	1.74592	0.08098	4.13704	0.05432	7.45968
17_80	bangladesh	0.00657169	0.0227871	1.87976	0.57152	0.57956	0.73662	0.12366	6.92254	0.06554	7.32016	1.50154	1.10628	2.64308	1.74592	0.08098	4.13704	0.05432	7.45968
23_575	bangladesh	0.00312785	0.0392984	1.74968	0.88602	0.68914	0.85178	0.2695	7.26782	0.20604	6.37576	1.50118	1.39068	2.52396	1.53092	0.22022	5.35482	0.18862	6.59274
19_299	bangladesh	0.013153	0.0268314	1.79714	0.63386	0.64946	0.69936	0.2411	7.12974	0.11932	6.57958	1.4857	1.06478	2.50922	1.4067	0.15984	4.4595	0.09012	6.8691
32_139	bangladesh	0.0059249	0.0292202	1.83082	0.6858	0.63116	0.6454	0.1516	7.77448	0.0947	6.5723	1.54982	1.2364	2.72086	1.36484	0.11432	5.609	0.08118	6.74144
12_62	bangladesh	0.00662428	0.0299292	1.79818	0.5777	0.60088	0.69078	0.23522	6.59446	0.0858	6.78062	1.48396	1.09516	2.44044	1.51582	0.16558	4.63914	0.06404	7.10144
12_62	bangladesh	0.00662428	0.0299292	1.79818	0.5777	0.60088	0.69078	0.23522	6.59446	0.0858	6.78062	1.48396	1.09516	2.44044	1.51582	0.16558	4.63914	0.06404	7.10144
12_62	bangladesh	0.00662428	0.0299292	1.79818	0.5777	0.60088	0.69078	0.23522	6.59446	0.0858	6.78062	1.48396	1.09516	2.44044	1.51582	0.16558	4.63914	0.06404	7.10144
12_62	bangladesh	0.00662428	0.0299292	1.79818	0.5777	0.60088	0.69078	0.23522	6.59446	0.0858	6.78062	1.48396	1.09516	2.44044	1.51582	0.16558	4.63914	0.06404	7.10144
12_62	bangladesh	0.00662428	0.0299292	1.79818	0.5777	0.60088	0.69078	0.23522	6.59446	0.0858	6.78062	1.48396	1.09516	2.44044	1.51582	0.16558	4.63914	0.06404	7.10144
7_172	bangladesh	0.00183212	0.0330184	1.80166	0.90924	0.77208	0.95254	0.27244	8.67218	0.17564	7.419	1.40562	1.8201	3.24758	2.33642	0.19648	5.50428	0.15742	7.749
7_172	bangladesh	0.00183212	0.0330184	1.80166	0.90924	0.77208	0.95254	0.27244	8.67218	0.17564	7.419	1.40562	1.8201	3.24758	2.33642	0.19648	5.50428	0.15742	7.749
13_161	bangladesh	0.00466263	0.0317108	1.79306	0.80632	0.76264	0.72144	0.22178	8.46302	0.17136	6.5205	1.5003	1.4178	2.83382	1.48222	0.17482	5.78364	0.1556	6.74786
11_147	bangladesh	0.00657243	0.0297064	1.81714	0.76554	0.7942	0.68468	0.18942	9.24502	0.15194	6.74344	1.52858	1.26518	3.11124	1.39974	0.12812	5.27798	0.13364	6.98782
11_147	bangladesh	0.00657243	0.0297064	1.81714	0.76554	0.7942	0.68468	0.18942	9.24502	0.15194	6.74344	1.52858	1.26518	3.11124	1.39974	0.12812	5.27798	0.13364	6.98782
11_147	bangladesh	0.00657243	0.0297064	1.81714	0.76554	0.7942	0.68468	0.18942	9.24502	0.15194	6.74344	1.52858	1.26518	3.11124	1.39974	0.12812	5.27798	0.13364	6.98782
3_477	bangladesh	0.00765527	0.0323752	1.80156	0.89102	0.5773	0.81792	0.20478	8.59078	0.13054	6.98746	1.52104	1.49394	2.55844	1.6414	0.15408	5.6937	0.12126	7.20934
2_158	bangladesh	0.00506149	0.0425087	1.77452	0.90514	0.66094	0.71454	0.30472	9.67274	0.2592	5.98602	1.3917	1.84654	2.75538	1.76788	0.23794	5.8761	0.24934	6.27284
22_570	bangladesh	0.010094	0.0249113	1.80364	0.79806	0.68834	0.92588	0.23806	7.1822	0.16486	6.94572	1.50336	0.97246	2.59536	1.56956	0.13354	2.99394	0.1295	7.36564
22_570	bangladesh	0.010094	0.0249113	1.80364	0.79806	0.68834	0.92588	0.23806	7.1822	0.16486	6.94572	1.50336	0.97246	2.59536	1.56956	0.13354	2.99394	0.1295	7.36564
11_517	bangladesh	0.00589447	0.0357992	1.77428	0.9175	0.55914	0.85854	0.2162	7.9874	0.16102	6.8687	1.54544	1.3824	2.25242	1.47116	0.17928	5.62092	0.15178	7.0554
11_517	bangladesh	0.00589447	0.0357992	1.77428	0.9175	0.55914	0.85854	0.2162	7.9874	0.16102	6.8687	1.54544	1.3824	2.25242	1.47116	0.17928	5.62092	0.15178	7.0554
11_517	bangladesh	0.00589447	0.0357992	1.77428	0.9175	0.55914	0.85854	0.2162	7.9874	0.16102	6.8687	1.54544	1.3824	2.25242	1.47116	0.17928	5.62092	0.15178	7.0554
11_517	bangladesh	0.00589447	0.0357992	1.77428	0.9175	0.55914	0.85854	0.2162	7.9874	0.16102	6.8687	1.54544	1.3824	2.25242	1.47116	0.17928	5.62092	0.15178	7.0554
11_517	bangladesh	0.00589447	0.0357992	1.77428	0.9175	0.55914	0.85854	0.2162	7.9874	0.16102	6.8687	1.54544	1.3824	2.25242	1.47116	0.17928	5.62092	0.15178	7.0554
11_517	bangladesh	0.00589447	0.0357992	1.77428	0.9175	0.55914	0.85854	0.2162	7.9874	0.16102	6.8687	1.54544	1.3824	2.25242	1.47116	0.17928	5.62092	0.15178	7.0554
11_517	bangladesh	0.00589447	0.0357992	1.77428	0.9175	0.55914	0.85854	0.2162	7.9874	0.16102	6.8687	1.54544	1.3824	2.25242	1.47116	0.17928	5.62092	0.15178	7.0554
11_517	bangladesh	0.00589447	0.0357992	1.77428	0.9175	0.55914	0.85854	0.2162	7.9874	0.16102	6.8687	1.54544	1.3824	2.25242	1.47116	0.17928	5.62092	0.15178	7.0554
11_517	bangladesh	0.00589447	0.0357992	1.77428	0.9175	0.55914	0.85854	0.2162	7.9874	0.16102	6.8687	1.54544	1.3824	2.25242	1.47116	0.17928	5.62092	0.15178	7.0554
11_517	bangladesh	0.00589447	0.0357992	1.77428	0.9175	0.55914	0.85854	0.2162	7.9874	0.16102	6.8687	1.54544	1.3824	2.25242	1.47116	0.17928	5.62092	0.15178	7.0554
11_517	bangladesh	0.00589447	0.0357992	1.77428	0.9175	0.55914	0.85854	0.2162	7.9874	0.16102	6.8687	1.54544	1.3824	2.25242	1.47116	0.17928	5.62092	0.15178	7.0554
11_517	bangladesh	0.00589447	0.0357992	1.77428	0.9175	0.55914	0.85854	0.2162	7.9874	0.16102	6.8687	1.54544	1.3824	2.25242	1.47116	0.17928	5.62092	0.15178	7.0554
11_517	bangladesh	0.00589447	0.0357992	1.77428	0.9175	0.55914	0.85854	0.2162	7.9874	0.16102	6.8687	1.54544	1.3824	2.25242	1.47116	0.17928	5.62092	0.15178	7.0554
11_517	bangladesh	0.00589447	0.0357992	1.77428	0.9175	0.55914	0.85854	0.2162	7.9874	0.16102	6.8687	1.54544	1.3824	2.25242	1.47116	0.17928	5.62092	0.15178	7.0554
11_517	bangladesh	0.00589447	0.0357992	1.77428	0.9175	0.55914	0.85854	0.2162	7.9874	0.16102	6.8687	1.54544	1.3824	2.25242	1.47116	0.17928	5.62092	0.15178	7.0554
11_517	bangladesh	0.00589447	0.0357992	1.77428	0.9175	0.55914	0.85854	0.2162	7.9874	0.16102	6.8687	1.54544	1.3824	2.25242	1.47116	0.17928	5.62092	0.15178	7.0554
11_517	bangladesh	0.00589447	0.0357992	1.77428	0.9175	0.55914	0.85854	0.2162	7.9874	0.16102	6.8687	1.54544	1.3824	2.25242	1.47116	0.17928	5.62092	0.15178	7.0554
12_27	bangladesh	0.00574152	0.0332498	1.8231	0.77358	0.72292	0.87274	0.2032	8.43638	0.17344	8.21466	1.45506	1.73096	2.8106	2.18806	0.1731	6.30556	0.16878	8.3446
1_405	bangladesh	0.00576548	0.0281139	1.83962	1.0842	0.57074	0.8369	0.14274	11.24	0.04818	7.64962	1.5638	1.97292	2.48628	1.76334	0.0928	7.6995	0.03266	7.92934
13_663	bangladesh	0.00841083	0.0342531	1.77194	0.87566	0.59482	0.80648	0.24584	7.3699	0.08638	6.3181	1.51842	1.29174	2.36074	1.35084	0.18184	5.4359	0.06552	6.52684
20_312	bangladesh	0.0157296	0.0319757	1.79204	0.8188	0.822	0.7087	0.22938	9.1806	0.23804	6.6426	1.5047	1.25282	3.05214	1.36142	0.16816	5.19214	0.21198	6.88432
2_576	bangladesh	0.00308596	0.0352908	1.78574	0.80594	0.64436	0.75074	0.2308	7.83542	0.21634	6.29584	1.50166	1.2184	2.75296	1.33592	0.18396	5.02918	0.1962	6.49236
2_576	bangladesh	0.00308596	0.0352908	1.78574	0.80594	0.64436	0.75074	0.2308	7.83542	0.21634	6.29584	1.50166	1.2184	2.75296	1.33592	0.18396	5.02918	0.1962	6.49236
27_445	bangladesh	0.0104579	0.0340609	1.7957	0.93392	0.70874	0.85598	0.2701	9.37098	0.174	7.51344	1.4331	1.72062	2.95458	1.8488	0.18992	6.39048	0.14114	7.77764
19_387	bangladesh	0.0125933	0.0305788	1.79562	0.86102	0.63714	0.85144	0.18996	9.02468	0.13162	8.14824	1.55146	1.42076	2.38702	1.55948	0.15668	6.88988	0.11628	8.38536
19_387	bangladesh	0.0125933	0.0305788	1.79562	0.86102	0.63714	0.85144	0.18996	9.02468	0.13162	8.14824	1.55146	1.42076	2.38702	1.55948	0.15668	6.88988	0.11628	8.38536
19_387	bangladesh	0.0125933	0.0305788	1.79562	0.86102	0.63714	0.85144	0.18996	9.02468	0.13162	8.14824	1.55146	1.42076	2.38702	1.55948	0.15668	6.88988	0.11628	8.38536
31_253	bangladesh	0.00366552	0.0328733	1.81	0.89788	0.6773	0.7397	0.2217	8.90272	0.12236	6.1857	1.48372	1.77794	2.72792	1.67176	0.15932	6.0979	0.09834	6.39876
26_421	bangladesh	0.00245848	0.0263674	1.80536	0.74456	0.60732	0.8883	0.18136	8.00786	0.12916	8.61496	1.55732	1.2281	2.68614	1.75636	0.13904	5.32994	0.12038	8.84366
22_451	bangladesh	0.00664696	0.0372799	1.78444	0.5472	0.69108	0.70154	0.21898	5.3229	0.1766	6.0939	1.52554	0.84242	2.58958	1.20744	0.17774	3.8072	0.16272	6.2124
11_180	bangladesh	0.0073208	0.0255416	1.85468	0.92552	0.69256	0.82896	0.1344	9.79372	0.10556	7.51732	1.53532	1.57318	2.4725	1.6577	0.09942	6.3978	0.09048	7.59022
5_23	bangladesh	0.00559923	0.0223059	1.85718	0.65108	0.72872	0.9153	0.12918	7.88484	0.10146	9.3859	1.52806	1.43702	2.7778	2.22768	0.10622	5.6799	0.0922	9.47206
10_369	bangladesh	0.00338956	0.0270469	1.79298	0.6295	0.5673	0.67994	0.2252	6.66176	0.15308	6.3652	1.5184	1.00708	2.48418	1.34998	0.15986	4.10502	0.1327	6.57638
22_446	bangladesh	0.00685305	0.0326699	1.78868	0.77234	0.66598	0.83144	0.23038	7.79528	0.15894	7.38866	1.51302	1.1753	2.86706	1.49628	0.16926	4.98436	0.14358	7.66098
22_446	bangladesh	0.00685305	0.0326699	1.78868	0.77234	0.66598	0.83144	0.23038	7.79528	0.15894	7.38866	1.51302	1.1753	2.86706	1.49628	0.16926	4.98436	0.14358	7.66098
25_481	bangladesh	0.0120106	0.033275	1.87508	1.14042	0.68852	0.74656	0.08146	10.7191	0.0426	6.33528	1.58996	1.62856	2.63248	1.24212	0.05544	6.9558	0.03312	6.45046
25_481	bangladesh	0.0120106	0.033275	1.87508	1.14042	0.68852	0.74656	0.08146	10.7191	0.0426	6.33528	1.58996	1.62856	2.63248	1.24212	0.05544	6.9558	0.03312	6.45046
25_481	bangladesh	0.0120106	0.033275	1.87508	1.14042	0.68852	0.74656	0.08146	10.7191	0.0426	6.33528	1.58996	1.62856	2.63248	1.24212	0.05544	6.9558	0.03312	6.45046
13_182	bangladesh	0.00573113	0.0318789	1.80642	0.8672	0.652	0.88224	0.20396	9.21662	0.13722	8.57568	1.5124	1.425	2.71076	1.74214	0.15778	6.45182	0.12064	8.8347
13_182	bangladesh	0.00573113	0.0318789	1.80642	0.8672	0.652	0.88224	0.20396	9.21662	0.13722	8.57568	1.5124	1.425	2.71076	1.74214	0.15778	6.45182	0.12064	8.8347
26_59	bangladesh	0.00369847	0.0239278	1.85364	0.76502	0.82604	0.89008	0.13602	8.4725	0.13424	8.20582	1.52526	1.47648	3.23566	2.01314	0.11034	5.46398	0.1297	8.39366
26_59	bangladesh	0.00369847	0.0239278	1.85364	0.76502	0.82604	0.89008	0.13602	8.4725	0.13424	8.20582	1.52526	1.47648	3.23566	2.01314	0.11034	5.46398	0.1297	8.39366
12_313	bangladesh	0.00837987	0.0411483	1.78778	0.78618	0.79876	0.66096	0.22874	8.52584	0.12372	6.04476	1.54496	1.19362	2.9136	1.19614	0.14262	5.05546	0.08464	6.34714
7_62	bangladesh	0.00276914	0.0301626	1.85336	0.87884	0.62054	0.7429	0.116	9.80666	0.07104	7.4826	1.5678	1.61788	2.35502	1.51868	0.09016	7.5342	0.0621	7.60828
7_62	bangladesh	0.00276914	0.0301626	1.85336	0.87884	0.62054	0.7429	0.116	9.80666	0.07104	7.4826	1.5678	1.61788	2.35502	1.51868	0.09016	7.5342	0.0621	7.60828
28_111	bangladesh	0.012843	0.021079	1.92034	0.62398	0.57536	0.7041	0.037	7.78204	0.02854	7.054	1.56408	1.02066	2.27662	1.4372	0.0282	4.12784	0.02504	7.11046
28_111	bangladesh	0.012843	0.021079	1.92034	0.62398	0.57536	0.7041	0.037	7.78204	0.02854	7.054	1.56408	1.02066	2.27662	1.4372	0.0282	4.12784	0.02504	7.11046
27_159	bangladesh	0.00901691	0.0325895	1.80574	0.61452	0.72342	0.63784	0.18818	7.38812	0.14456	6.68734	1.54166	1.07112	2.77878	1.28716	0.14946	5.0667	0.1286	6.87918
6_12	bangladesh	0.00389469	0.0292384	1.8379	0.66576	0.78762	0.71968	0.15148	8.23066	0.10082	7.34276	1.5457	1.38796	3.01396	1.68044	0.11212	5.6148	0.08526	7.47876
31_580	bangladesh	0.00365682	0.0319141	1.77978	0.82192	0.71728	0.88084	0.26196	7.50566	0.27052	6.93346	1.47534	1.28254	3.21492	1.70584	0.19654	4.44308	0.24052	7.1772
4_434	bangladesh	0.0141158	0.0270163	1.8055	0.8101	0.72286	0.77482	0.19152	8.80068	0.16504	7.3008	1.5444	1.13856	2.72068	1.32834	0.14444	5.17908	0.14942	7.55124
4_434	bangladesh	0.0141158	0.0270163	1.8055	0.8101	0.72286	0.77482	0.19152	8.80068	0.16504	7.3008	1.5444	1.13856	2.72068	1.32834	0.14444	5.17908	0.14942	7.55124
26_526	bangladesh	0.00721793	0.0401175	1.79102	0.898	0.74012	0.72764	0.22106	8.4678	0.18498	6.11884	1.52024	1.4293	2.95402	1.33812	0.17002	5.85382	0.15882	6.23878
26_526	bangladesh	0.00721793	0.0401175	1.79102	0.898	0.74012	0.72764	0.22106	8.4678	0.18498	6.11884	1.52024	1.4293	2.95402	1.33812	0.17002	5.85382	0.15882	6.23878
28_33	bangladesh	0.00461021	0.0300471	1.80754	0.74352	0.56378	0.85398	0.20162	8.98436	0.1391	8.9959	1.50806	1.59646	2.2558	2.05056	0.1651	6.84454	0.11752	9.21388
32_337	bangladesh	0.00223211	0.0295283	1.81488	0.80294	0.64618	0.90448	0.21506	7.57798	0.17528	7.2496	1.48154	1.49022	2.68806	1.96534	0.16262	5.02826	0.1549	7.38794
29_411	bangladesh	0.00572288	0.0303934	1.7958	0.92194	0.72444	0.7851	0.20954	8.92496	0.18488	6.83522	1.52756	1.40224	2.74544	1.40408	0.16622	6.12192	0.1685	6.99186
23_264	bangladesh	0.00190592	0.0286911	1.85464	1.01748	0.88996	0.91856	0.16708	9.1457	0.15108	6.75168	1.47864	1.89114	3.19944	1.96288	0.12758	5.93406	0.1391	6.94548
18_102	bangladesh	0.00394342	0.0235804	1.9092	0.88132	0.76934	0.81092	0.04606	8.97686	0.03828	6.9376	1.57586	1.49996	2.67874	1.61836	0.03604	5.86372	0.03596	7.03122
29_12	bangladesh	0.0079443	0.0270194	1.8631	0.7936	0.83788	0.68754	0.1546	10.6691	0.08886	7.09764	1.5038	1.5491	3.07336	1.64176	0.09794	6.23392	0.0713	7.39802
34_235	bangladesh	0.00660183	0.040739	1.78	0.76226	0.64708	0.63698	0.28004	7.99712	0.22428	5.50124	1.45568	1.25528	2.57236	1.33508	0.2007	4.46222	0.19438	5.72358
19_86	bangladesh	0.00864656	0.0378224	1.78152	0.86852	0.60588	0.64378	0.3187	9.55146	0.1362	5.67244	1.39928	1.84124	2.57134	1.6678	0.21318	6.24218	0.09986	6.0667
19_86	bangladesh	0.00864656	0.0378224	1.78152	0.86852	0.60588	0.64378	0.3187	9.55146	0.1362	5.67244	1.39928	1.84124	2.57134	1.6678	0.21318	6.24218	0.09986	6.0667
1_381	bangladesh	0.00754894	0.0304636	1.81696	0.82276	0.56766	0.54566	0.2219	9.0471	0.09288	5.10384	1.50204	1.36874	2.4003	1.14174	0.13402	5.2705	0.0633	5.36198
1_381	bangladesh	0.00754894	0.0304636	1.81696	0.82276	0.56766	0.54566	0.2219	9.0471	0.09288	5.10384	1.50204	1.36874	2.4003	1.14174	0.13402	5.2705	0.0633	5.36198
24_137	bangladesh	0.00271422	0.0294041	1.86746	0.84166	0.67038	0.68262	0.12374	9.5381	0.10898	6.70004	1.52496	1.64096	3.3439	1.61358	0.1004	6.16006	0.10648	6.85528
2_433	bangladesh	0.00314848	0.0247664	1.84836	1.11884	0.70014	0.7338	0.13362	11.6474	0.09332	6.40192	1.57196	1.62448	2.9393	1.41048	0.08724	5.94892	0.08384	6.5646
2_433	bangladesh	0.00314848	0.0247664	1.84836	1.11884	0.70014	0.7338	0.13362	11.6474	0.09332	6.40192	1.57196	1.62448	2.9393	1.41048	0.08724	5.94892	0.08384	6.5646
4_534	bangladesh	0.0133837	0.0230581	1.88506	0.90826	0.78476	1.0651	0.11748	8.70262	0.13372	8.87146	1.50232	1.38304	3.23414	2.00322	0.0904	5.28194	0.12072	9.04508
29_67	bangladesh	0.0079701	0.0314445	1.81286	0.54132	0.67314	0.65704	0.19196	6.2343	0.1006	6.5654	1.52874	1.05348	2.4581	1.4215	0.14874	4.62816	0.08168	6.7114
29_67	bangladesh	0.0079701	0.0314445	1.81286	0.54132	0.67314	0.65704	0.19196	6.2343	0.1006	6.5654	1.52874	1.05348	2.4581	1.4215	0.14874	4.62816	0.08168	6.7114
29_67	bangladesh	0.0079701	0.0314445	1.81286	0.54132	0.67314	0.65704	0.19196	6.2343	0.1006	6.5654	1.52874	1.05348	2.4581	1.4215	0.14874	4.62816	0.08168	6.7114
29_67	bangladesh	0.0079701	0.0314445	1.81286	0.54132	0.67314	0.65704	0.19196	6.2343	0.1006	6.5654	1.52874	1.05348	2.4581	1.4215	0.14874	4.62816	0.08168	6.7114
28_256	bangladesh	0.00591583	0.0273504	1.79906	0.74354	0.54804	0.75872	0.26904	8.93312	0.23998	7.21606	1.44768	1.26666	2.64214	1.8319	0.18026	4.26546	0.21884	7.62428
29_491	bangladesh	0.010006	0.0327614	1.80328	0.91502	0.52488	0.62702	0.1865	9.35038	0.1115	5.9193	1.55686	1.48976	2.21644	1.14798	0.14854	6.99102	0.09924	6.03522
29_491	bangladesh	0.010006	0.0327614	1.80328	0.91502	0.52488	0.62702	0.1865	9.35038	0.1115	5.9193	1.55686	1.48976	2.21644	1.14798	0.14854	6.99102	0.09924	6.03522
4_44	bangladesh	0.00902665	0.0319822	1.85734	0.85308	0.689	0.60362	0.14468	11.4908	0.0838	6.82748	1.52316	1.8881	2.74614	1.52812	0.1048	8.02052	0.06856	7.0068
18_398	bangladesh	0.00588458	0.0338141	1.78642	0.95438	0.58688	0.78166	0.22718	9.21864	0.1132	6.78294	1.52158	1.76768	2.2174	1.6114	0.17912	7.07742	0.09962	7.0149
18_398	bangladesh	0.00588458	0.0338141	1.78642	0.95438	0.58688	0.78166	0.22718	9.21864	0.1132	6.78294	1.52158	1.76768	2.2174	1.6114	0.17912	7.07742	0.09962	7.0149
18_398	bangladesh	0.00588458	0.0338141	1.78642	0.95438	0.58688	0.78166	0.22718	9.21864	0.1132	6.78294	1.52158	1.76768	2.2174	1.6114	0.17912	7.07742	0.09962	7.0149
33_213	bangladesh	0.00636885	0.0234991	1.84042	0.69198	0.73814	1.02088	0.13432	7.39364	0.10374	9.32206	1.57424	1.16406	2.78758	2.00646	0.10328	4.8891	0.09202	9.56214
33_213	bangladesh	0.00636885	0.0234991	1.84042	0.69198	0.73814	1.02088	0.13432	7.39364	0.10374	9.32206	1.57424	1.16406	2.78758	2.00646	0.10328	4.8891	0.09202	9.56214
33_213	bangladesh	0.00636885	0.0234991	1.84042	0.69198	0.73814	1.02088	0.13432	7.39364	0.10374	9.32206	1.57424	1.16406	2.78758	2.00646	0.10328	4.8891	0.09202	9.56214
26_152	bangladesh	0.00624034	0.0286499	1.80396	0.59118	0.73798	0.54768	0.2219	7.1807	0.14336	5.48956	1.53328	0.92352	2.94634	1.0648	0.13532	3.97404	0.11148	5.78016
26_152	bangladesh	0.00624034	0.0286499	1.80396	0.59118	0.73798	0.54768	0.2219	7.1807	0.14336	5.48956	1.53328	0.92352	2.94634	1.0648	0.13532	3.97404	0.11148	5.78016
12_364	bangladesh	0.00466689	0.0335067	1.81056	0.93172	0.66166	0.69864	0.22144	8.83744	0.13026	5.76546	1.50064	1.5628	2.79328	1.4448	0.15358	5.49092	0.10416	5.96286
2_155	bangladesh	0.00473513	0.0298704	1.8734	0.71772	0.62238	0.759	0.14526	7.98392	0.13698	6.99484	1.48908	1.33192	2.81074	1.81394	0.10426	4.61326	0.11906	7.14856
3_21	bangladesh	0.00661638	0.0251496	1.87366	0.78824	0.62742	0.61856	0.12554	10.6615	0.07002	6.2526	1.5444	1.36022	2.57394	1.38954	0.07024	5.04098	0.05404	6.48312
3_21	bangladesh	0.00661638	0.0251496	1.87366	0.78824	0.62742	0.61856	0.12554	10.6615	0.07002	6.2526	1.5444	1.36022	2.57394	1.38954	0.07024	5.04098	0.05404	6.48312
10_261	bangladesh	0.00796925	0.0212166	1.85818	0.79072	0.8571	0.83694	0.1862	8.66246	0.08392	7.13024	1.49004	1.32878	3.54004	1.79988	0.09606	4.44586	0.04716	7.49036
10_261	bangladesh	0.00796925	0.0212166	1.85818	0.79072	0.8571	0.83694	0.1862	8.66246	0.08392	7.13024	1.49004	1.32878	3.54004	1.79988	0.09606	4.44586	0.04716	7.49036
22_47	bangladesh	0.0103713	0.0341387	1.82686	0.60882	0.5007	0.48896	0.20342	7.84944	0.11828	5.22896	1.49282	1.15608	2.24506	1.1094	0.14476	5.08608	0.10326	5.38618
31_484	bangladesh	0.00448898	0.033723	1.80238	1.01204	0.54176	0.65198	0.20462	10.4703	0.14104	5.95934	1.53642	1.65948	2.57766	1.27004	0.15524	6.85044	0.12974	6.18238
31_484	bangladesh	0.00448898	0.033723	1.80238	1.01204	0.54176	0.65198	0.20462	10.4703	0.14104	5.95934	1.53642	1.65948	2.57766	1.27004	0.15524	6.85044	0.12974	6.18238
1_562	bangladesh	0.00877828	0.0345566	1.78612	0.91752	0.6979	0.71462	0.25114	9.45388	0.20942	6.15128	1.50524	1.36856	2.88914	1.3943	0.17516	5.17424	0.18394	6.46816
1_562	bangladesh	0.00877828	0.0345566	1.78612	0.91752	0.6979	0.71462	0.25114	9.45388	0.20942	6.15128	1.50524	1.36856	2.88914	1.3943	0.17516	5.17424	0.18394	6.46816
7_170	bangladesh	0.00211152	0.0289952	1.80494	0.78424	0.72372	0.7998	0.20152	7.814	0.15572	7.06446	1.52276	1.40956	2.7643	1.619	0.16752	5.76078	0.14698	7.2319
7_170	bangladesh	0.00211152	0.0289952	1.80494	0.78424	0.72372	0.7998	0.20152	7.814	0.15572	7.06446	1.52276	1.40956	2.7643	1.619	0.16752	5.76078	0.14698	7.2319
34_142	bangladesh	0.00482218	0.0334542	1.81472	0.6334	0.79434	0.75484	0.16764	7.30702	0.16766	7.56588	1.57294	0.95538	2.82122	1.38898	0.13194	4.31326	0.15248	7.79744
33_365	bangladesh	0.00490539	0.0260138	1.85028	0.92166	0.67426	1.01116	0.155	8.4803	0.08	8.24402	1.5216	1.64582	2.64882	2.09902	0.11638	5.99042	0.06178	8.50154
27_111	bangladesh	0.00462788	0.0373126	1.81664	0.71132	0.7293	0.62226	0.1729	8.71442	0.1219	6.69234	1.56088	1.33442	2.74698	1.32566	0.1342	6.2619	0.10798	6.811
18_62	bangladesh	0.00371097	0.0323766	1.84906	0.86928	0.5812	0.63908	0.15668	10.5756	0.07132	6.54706	1.54026	1.73656	2.70734	1.54584	0.10046	6.7785	0.05486	6.74926
18_62	bangladesh	0.00371097	0.0323766	1.84906	0.86928	0.5812	0.63908	0.15668	10.5756	0.07132	6.54706	1.54026	1.73656	2.70734	1.54584	0.10046	6.7785	0.05486	6.74926
19_410	bangladesh	0.00454173	0.0362471	1.78296	0.79874	0.74698	0.79508	0.2495	8.42876	0.25094	6.88938	1.51306	1.27262	3.12172	1.70744	0.17854	4.25006	0.23756	7.23896
34_405	bangladesh	0.00481929	0.0350901	1.796	0.80094	0.60392	0.67924	0.20064	8.00334	0.14504	6.17022	1.5604	1.2938	2.78242	1.28752	0.15334	5.34884	0.13556	6.3452
23_121	bangladesh	0.00124808	0.0245766	1.82506	0.76654	0.96414	0.82784	0.18116	8.29452	0.17484	7.63464	1.52976	1.41936	3.66958	1.74652	0.13902	5.74966	0.16032	7.80304
26_262	bangladesh	0.00730234	0.0348907	1.79064	0.59638	0.64198	0.67862	0.23172	6.13282	0.09442	6.29402	1.51978	0.99122	2.46464	1.26096	0.17356	4.63434	0.07066	6.55006
26_307	bangladesh	0.00314419	0.0259655	1.83708	0.85232	0.73932	0.85328	0.15638	9.4371	0.11324	8.28754	1.55582	1.43032	3.36248	1.7371	0.11288	5.9661	0.09852	8.53774
22_208	bangladesh	0.00654844	0.01998	1.8817	0.6439	0.83332	1.12444	0.07652	6.72818	0.0837	10.4766	1.58784	1.07712	3.1772	2.1408	0.0646	4.70884	0.08574	10.5417
22_208	bangladesh	0.00654844	0.01998	1.8817	0.6439	0.83332	1.12444	0.07652	6.72818	0.0837	10.4766	1.58784	1.07712	3.1772	2.1408	0.0646	4.70884	0.08574	10.5417
8_214	bangladesh	0.0043092	0.0334426	1.80498	0.97442	0.61422	0.6848	0.22308	10.5808	0.12136	6.57024	1.49828	1.87716	2.82276	1.52208	0.17194	7.64452	0.10842	6.79816
28_559	bangladesh	0.00540047	0.0430725	1.78686	1.05376	0.72804	0.67686	0.26208	10.627	0.17546	5.80568	1.4837	1.73488	3.0386	1.34106	0.18672	6.81188	0.14806	6.09798
4_306	bangladesh	0.00668749	0.0338833	1.7984	0.90468	0.60384	0.7627	0.21958	9.66102	0.1739	7.15448	1.50784	1.53144	2.50352	1.4896	0.18104	6.68876	0.16446	7.38362
17_280	bangladesh	0.0042064	0.0324786	1.7999	0.65784	0.65176	0.7378	0.27128	7.1882	0.10322	6.2858	1.48728	1.07656	2.50748	1.54198	0.1461	3.86438	0.05858	6.75232
6_498	bangladesh	0.00442165	0.0346149	1.82336	0.93192	0.71268	0.69434	0.13938	8.42306	0.1104	5.68676	1.60558	1.45056	2.64238	1.22454	0.11282	6.05528	0.09846	5.81006
25_225	bangladesh	0.00306971	0.0254802	1.8588	0.74174	0.79632	0.85274	0.15426	7.36306	0.11434	7.05612	1.51248	1.3847	3.05206	1.8631	0.11032	4.80758	0.09798	7.18178
13_428	bangladesh	0.0163474	0.0328504	1.78424	0.788	0.63872	0.93196	0.2517	7.56462	0.12466	8.20234	1.49482	1.305	2.45788	1.75936	0.19382	5.71452	0.1035	8.50378
13_97	bangladesh	0.0104469	0.0288327	1.8178	0.81466	0.77452	0.90436	0.2592	9.05308	0.13462	7.85924	1.44476	1.45306	3.0437	2.05788	0.16126	5.15562	0.09442	8.34758
1_33	bangladesh	0.00359627	0.0231395	1.89086	0.68774	0.75648	0.76292	0.0374	7.8682	0.02186	7.8389	1.64442	1.23958	2.7392	1.5041	0.03148	6.016	0.01974	7.88248
1_656	bangladesh	0.00402753	0.0287178	1.78	0.9537	0.69346	0.96912	0.23732	8.43282	0.15022	7.56932	1.54854	1.42238	2.72058	1.759	0.16618	5.2293	0.12558	7.8336
27_415	bangladesh	0.0117936	0.0253465	1.8845	1.08052	0.80234	0.9272	0.086	11.5212	0.06104	8.46872	1.58162	1.54542	2.91742	1.62628	0.05736	6.66058	0.0483	8.67954
27_415	bangladesh	0.0117936	0.0253465	1.8845	1.08052	0.80234	0.9272	0.086	11.5212	0.06104	8.46872	1.58162	1.54542	2.91742	1.62628	0.05736	6.66058	0.0483	8.67954
15_333	bangladesh	0.00334821	0.0356457	1.81964	0.77068	0.84956	0.69878	0.23102	7.98964	0.17268	6.2807	1.47862	1.34034	3.98684	1.5319	0.15332	4.87826	0.141	6.57362
33_309	bangladesh	0.00341877	0.0337875	1.78788	0.85002	0.674	0.75318	0.23848	8.58884	0.19016	6.73236	1.49858	1.55628	2.7018	1.5797	0.19632	6.20892	0.1733	6.8966
10_401	bangladesh	0.00432812	0.0359481	1.78218	0.99334	0.7084	0.83646	0.25468	8.96114	0.14338	6.67236	1.50454	1.70458	2.59664	1.64424	0.18694	6.46128	0.1177	6.91466
12_177	bangladesh	0.011887	0.0270874	1.80484	0.6589	0.73812	0.69476	0.23406	7.3078	0.14998	6.6758	1.49826	1.1036	2.97072	1.40814	0.16492	4.77624	0.11914	6.99994
12_177	bangladesh	0.011887	0.0270874	1.80484	0.6589	0.73812	0.69476	0.23406	7.3078	0.14998	6.6758	1.49826	1.1036	2.97072	1.40814	0.16492	4.77624	0.11914	6.99994
13_260	bangladesh	0.00609016	0.0332539	1.79038	0.70848	0.70446	0.69862	0.26262	7.44098	0.14886	6.26118	1.50238	1.11948	2.75064	1.37308	0.1643	4.45094	0.11168	6.62864
13_260	bangladesh	0.00609016	0.0332539	1.79038	0.70848	0.70446	0.69862	0.26262	7.44098	0.14886	6.26118	1.50238	1.11948	2.75064	1.37308	0.1643	4.45094	0.11168	6.62864
13_260	bangladesh	0.00609016	0.0332539	1.79038	0.70848	0.70446	0.69862	0.26262	7.44098	0.14886	6.26118	1.50238	1.11948	2.75064	1.37308	0.1643	4.45094	0.11168	6.62864
15_563	bangladesh	0.00265656	0.0344903	1.78096	0.81598	0.68266	0.89378	0.25172	6.36026	0.17906	6.26924	1.50262	1.29056	2.55698	1.60624	0.19558	4.59526	0.15958	6.5411
15_563	bangladesh	0.00265656	0.0344903	1.78096	0.81598	0.68266	0.89378	0.25172	6.36026	0.17906	6.26924	1.50262	1.29056	2.55698	1.60624	0.19558	4.59526	0.15958	6.5411
15_563	bangladesh	0.00265656	0.0344903	1.78096	0.81598	0.68266	0.89378	0.25172	6.36026	0.17906	6.26924	1.50262	1.29056	2.55698	1.60624	0.19558	4.59526	0.15958	6.5411
15_563	bangladesh	0.00265656	0.0344903	1.78096	0.81598	0.68266	0.89378	0.25172	6.36026	0.17906	6.26924	1.50262	1.29056	2.55698	1.60624	0.19558	4.59526	0.15958	6.5411
15_563	bangladesh	0.00265656	0.0344903	1.78096	0.81598	0.68266	0.89378	0.25172	6.36026	0.17906	6.26924	1.50262	1.29056	2.55698	1.60624	0.19558	4.59526	0.15958	6.5411
15_563	bangladesh	0.00265656	0.0344903	1.78096	0.81598	0.68266	0.89378	0.25172	6.36026	0.17906	6.26924	1.50262	1.29056	2.55698	1.60624	0.19558	4.59526	0.15958	6.5411
15_563	bangladesh	0.00265656	0.0344903	1.78096	0.81598	0.68266	0.89378	0.25172	6.36026	0.17906	6.26924	1.50262	1.29056	2.55698	1.60624	0.19558	4.59526	0.15958	6.5411
19_334	bangladesh	0.00648467	0.0384853	1.81208	0.91318	0.5307	0.7383	0.22646	8.92852	0.13836	6.49444	1.47004	1.755	2.17166	1.601	0.18452	6.81816	0.12876	6.6784
19_622	bangladesh	0.0136556	0.0261323	1.75354	0.72454	0.6471	0.91874	0.2763	6.54622	0.20996	7.49506	1.50826	1.07376	2.43982	1.56244	0.22608	4.6695	0.19848	7.75424
29_64	bangladesh	0.00461226	0.0345182	1.86692	0.87032	0.61614	0.67806	0.1158	9.68934	0.06428	6.5669	1.55138	1.79978	2.37634	1.55282	0.09744	7.28324	0.05858	6.64632
29_468	bangladesh	0.00466524	0.0317059	1.79574	0.84146	0.7343	0.8646	0.24624	7.97856	0.1019	7.2489	1.49134	1.5742	2.93416	1.81864	0.18052	5.81582	0.07232	7.41734
11_289	bangladesh	0.0128408	0.0300527	1.78294	0.7397	0.7258	0.63844	0.24314	8.71794	0.16784	6.65392	1.5352	1.14086	2.94486	1.21568	0.16988	5.26962	0.14536	7.02188
33_447	bangladesh	0.00511693	0.0353546	1.834	0.83304	0.68664	0.73478	0.24242	7.2812	0.17264	5.41948	1.41782	1.56284	2.86108	1.64962	0.17214	4.7332	0.15148	5.63072
33_184	bangladesh	0.00346708	0.0293687	1.8352	0.95232	0.63578	0.81218	0.18942	10.2494	0.1234	7.4629	1.49552	1.83534	2.5331	1.76634	0.14774	7.14296	0.10972	7.67754
3_567	bangladesh	0.00523562	0.0293822	1.82902	0.7921	0.736	0.8087	0.18654	7.25484	0.08688	6.5781	1.53618	1.29724	3.03206	1.57766	0.12524	4.78168	0.05658	6.84554
3_567	bangladesh	0.00523562	0.0293822	1.82902	0.7921	0.736	0.8087	0.18654	7.25484	0.08688	6.5781	1.53618	1.29724	3.03206	1.57766	0.12524	4.78168	0.05658	6.84554
3_567	bangladesh	0.00523562	0.0293822	1.82902	0.7921	0.736	0.8087	0.18654	7.25484	0.08688	6.5781	1.53618	1.29724	3.03206	1.57766	0.12524	4.78168	0.05658	6.84554
10_410	bangladesh	0.00204515	0.0287522	1.78266	0.99502	0.84892	0.9022	0.26112	9.04274	0.17202	7.25728	1.48658	1.6966	3.0685	1.7388	0.2003	6.60554	0.14712	7.51774
21_441	bangladesh	0.00396875	0.0274281	1.8783	0.91994	0.85502	0.84722	0.11262	8.4224	0.07058	6.88858	1.54838	1.52128	3.30798	1.61412	0.08068	5.81184	0.05844	6.9983
17_13	bangladesh	0.0074331	0.0280093	1.86024	0.76194	0.68868	0.62672	0.11788	10.0872	0.07866	6.84678	1.57304	1.41778	2.5513	1.36444	0.0917	6.50786	0.06916	7.0204
3_29	bangladesh	0.0032588	0.0328795	1.85816	1.05594	0.87266	0.647	0.1899	13.2051	0.17962	6.7453	1.451	2.0572	3.70566	1.54234	0.1419	8.48844	0.1616	7.00732
33_286	bangladesh	0.00489644	0.0295919	1.80976	0.82432	0.60808	0.70946	0.17646	8.5766	0.11424	6.75804	1.57942	1.32644	2.4734	1.28264	0.1376	6.29634	0.0969	6.88558
33_286	bangladesh	0.00489644	0.0295919	1.80976	0.82432	0.60808	0.70946	0.17646	8.5766	0.11424	6.75804	1.57942	1.32644	2.4734	1.28264	0.1376	6.29634	0.0969	6.88558
33_286	bangladesh	0.00489644	0.0295919	1.80976	0.82432	0.60808	0.70946	0.17646	8.5766	0.11424	6.75804	1.57942	1.32644	2.4734	1.28264	0.1376	6.29634	0.0969	6.88558
8_308	bangladesh	0.00292632	0.0256261	1.83328	0.7517	0.63036	0.84286	0.20484	7.93508	0.1273	7.13366	1.5019	1.2643	2.44686	1.82182	0.13256	4.3049	0.1013	7.41384
1_479	bangladesh	0.00559993	0.0283359	1.80858	0.98254	0.78562	0.8842	0.25148	9.40444	0.19152	7.15472	1.46868	1.61812	3.05392	1.79474	0.17212	5.82182	0.16314	7.44598
11_361	bangladesh	0.0062495	0.0333611	1.7827	0.7704	0.60994	0.83584	0.24018	7.34604	0.15872	7.28226	1.50736	1.36348	2.41604	1.66044	0.20276	5.65784	0.14702	7.41576
28_285	bangladesh	0.00774449	0.037677	1.78692	0.82456	0.67288	0.6877	0.24248	9.16134	0.1975	6.49062	1.51184	1.33736	2.49402	1.32502	0.1871	6.02954	0.1831	6.78734
14_60	bangladesh	0.00757485	0.0322959	1.82292	0.73066	0.74516	0.59	0.1843	8.71146	0.08126	5.89414	1.56462	1.187	2.71604	1.1474	0.11598	5.26232	0.05602	6.12762
14_60	bangladesh	0.00757485	0.0322959	1.82292	0.73066	0.74516	0.59	0.1843	8.71146	0.08126	5.89414	1.56462	1.187	2.71604	1.1474	0.11598	5.26232	0.05602	6.12762
13_205	bangladesh	0.00470824	0.0328437	1.82572	0.83838	0.69102	0.73326	0.17452	9.20808	0.11936	7.05016	1.54648	1.48976	2.93542	1.51922	0.13716	6.22804	0.10658	7.18172
13_205	bangladesh	0.00470824	0.0328437	1.82572	0.83838	0.69102	0.73326	0.17452	9.20808	0.11936	7.05016	1.54648	1.48976	2.93542	1.51922	0.13716	6.22804	0.10658	7.18172
5_452	bangladesh	0.0117938	0.0364429	1.77302	0.79688	0.60306	0.8255	0.25866	7.60806	0.10524	7.1819	1.51742	1.23128	2.47732	1.47346	0.1966	5.53644	0.08102	7.52162
33_70	bangladesh	0.00459938	0.0272231	1.81758	0.71322	1.10632	0.81708	0.26696	8.42236	0.21382	7.37304	1.44524	1.3899	4.31278	1.99502	0.1607	4.80512	0.16668	7.86532
33_70	bangladesh	0.00459938	0.0272231	1.81758	0.71322	1.10632	0.81708	0.26696	8.42236	0.21382	7.37304	1.44524	1.3899	4.31278	1.99502	0.1607	4.80512	0.16668	7.86532
33_70	bangladesh	0.00459938	0.0272231	1.81758	0.71322	1.10632	0.81708	0.26696	8.42236	0.21382	7.37304	1.44524	1.3899	4.31278	1.99502	0.1607	4.80512	0.16668	7.86532
21_164	bangladesh	0.00676758	0.0311488	1.81358	0.70848	0.76794	0.7535	0.23124	7.5562	0.1205	6.30134	1.50134	1.27782	2.78174	1.61446	0.15114	4.55066	0.08954	6.60856
2_80	bangladesh	0.00429736	0.0343825	1.85326	0.95912	0.7817	0.60882	0.20106	12.7945	0.15806	6.26566	1.4715	1.77618	3.60144	1.45592	0.12382	6.48778	0.12986	6.54722
2_80	bangladesh	0.00429736	0.0343825	1.85326	0.95912	0.7817	0.60882	0.20106	12.7945	0.15806	6.26566	1.4715	1.77618	3.60144	1.45592	0.12382	6.48778	0.12986	6.54722
2_80	bangladesh	0.00429736	0.0343825	1.85326	0.95912	0.7817	0.60882	0.20106	12.7945	0.15806	6.26566	1.4715	1.77618	3.60144	1.45592	0.12382	6.48778	0.12986	6.54722
12_2	bangladesh	0.00491881	0.0284033	1.84514	0.75492	0.84778	0.62694	0.19738	10.9589	0.17502	6.86104	1.48108	1.58628	3.27256	1.63344	0.13714	6.30878	0.14302	7.14532
12_2	bangladesh	0.00491881	0.0284033	1.84514	0.75492	0.84778	0.62694	0.19738	10.9589	0.17502	6.86104	1.48108	1.58628	3.27256	1.63344	0.13714	6.30878	0.14302	7.14532
32_334	bangladesh	0.0043463	0.0308923	1.81156	0.67328	0.72604	0.7883	0.21514	6.97914	0.24686	7.10306	1.50228	1.18292	3.26272	1.70574	0.17262	4.43514	0.23218	7.32982
4_280	bangladesh	0.0120244	0.0354477	1.8085	0.86942	0.6204	0.6422	0.24516	9.78906	0.14194	6.1101	1.47978	1.60426	2.69164	1.41134	0.17118	6.2059	0.11874	6.40604
4_280	bangladesh	0.0120244	0.0354477	1.8085	0.86942	0.6204	0.6422	0.24516	9.78906	0.14194	6.1101	1.47978	1.60426	2.69164	1.41134	0.17118	6.2059	0.11874	6.40604
3_409	bangladesh	0.00602967	0.0237069	1.88158	0.92148	0.83748	0.77778	0.08538	8.77136	0.0722	6.63916	1.5905	1.44318	3.29416	1.44228	0.06504	5.85184	0.06306	6.7419
18_435	bangladesh	0.00942895	0.0365868	1.8074	0.87712	0.53514	0.62732	0.17698	9.7848	0.11856	6.40628	1.58014	1.34768	2.38424	1.06296	0.1457	7.18844	0.11198	6.57938
23_225	bangladesh	0.00431893	0.0324135	1.8165	0.88306	0.62372	0.83428	0.23728	8.6782	0.115	7.0418	1.47612	1.62312	2.60028	1.79016	0.16626	6.06712	0.09296	7.39652
23_225	bangladesh	0.00431893	0.0324135	1.8165	0.88306	0.62372	0.83428	0.23728	8.6782	0.115	7.0418	1.47612	1.62312	2.60028	1.79016	0.16626	6.06712	0.09296	7.39652
32_396	bangladesh	0.00409042	0.0287405	1.8168	0.89052	0.82176	0.82312	0.1919	9.39996	0.21314	7.18564	1.546	1.41958	3.70152	1.64848	0.14394	5.17006	0.20478	7.47192
32_396	bangladesh	0.00409042	0.0287405	1.8168	0.89052	0.82176	0.82312	0.1919	9.39996	0.21314	7.18564	1.546	1.41958	3.70152	1.64848	0.14394	5.17006	0.20478	7.47192
32_396	bangladesh	0.00409042	0.0287405	1.8168	0.89052	0.82176	0.82312	0.1919	9.39996	0.21314	7.18564	1.546	1.41958	3.70152	1.64848	0.14394	5.17006	0.20478	7.47192
35_314	bangladesh	0.00558059	0.0281821	1.83928	0.79702	0.74474	0.9317	0.18202	8.70868	0.21746	8.91294	1.4967	1.39534	3.78706	1.9568	0.15246	5.68014	0.21152	9.15724
25_93	bangladesh	0.00398099	0.032165	1.79488	0.80986	0.68648	0.6935	0.2386	8.74196	0.13558	6.38892	1.51502	1.58472	2.65448	1.54728	0.17534	6.15914	0.1145	6.59318
23_451	bangladesh	0.00223562	0.0349764	1.8208	0.92846	0.62686	0.7467	0.21452	8.70716	0.11752	6.11042	1.50558	1.5547	2.76662	1.5147	0.15228	5.68396	0.09424	6.39414
7_368	bangladesh	0.00222486	0.029879	1.80008	0.74892	0.6687	0.80108	0.24908	7.88152	0.26822	6.9875	1.49542	1.0508	3.2792	1.62646	0.17282	3.569	0.25334	7.22494
7_448	bangladesh	0.00402589	0.0438159	1.77158	0.86244	0.67574	0.79416	0.25228	7.85262	0.21882	6.56492	1.51864	1.35702	2.5218	1.43942	0.20956	5.49858	0.20984	6.76044
20_619	bangladesh	0.00945125	0.0405663	1.7737	0.96136	0.58344	0.79536	0.25584	8.2082	0.1804	6.32906	1.49984	1.45958	2.37152	1.35748	0.21948	6.263	0.1759	6.52364
1_77	bangladesh	0.00745414	0.0270668	1.87402	0.83694	0.76818	0.7266	0.16714	9.62926	0.07578	6.54042	1.49504	1.54322	2.75584	1.62878	0.09402	5.67082	0.04402	6.84042
1_77	bangladesh	0.00745414	0.0270668	1.87402	0.83694	0.76818	0.7266	0.16714	9.62926	0.07578	6.54042	1.49504	1.54322	2.75584	1.62878	0.09402	5.67082	0.04402	6.84042
1_77	bangladesh	0.00745414	0.0270668	1.87402	0.83694	0.76818	0.7266	0.16714	9.62926	0.07578	6.54042	1.49504	1.54322	2.75584	1.62878	0.09402	5.67082	0.04402	6.84042
35_493	bangladesh	0.0048827	0.0320758	1.78878	0.73442	0.65026	0.75366	0.23614	7.48844	0.17616	6.94034	1.5329	1.1796	2.67846	1.45798	0.1753	4.9082	0.1527	7.13586
7_372	bangladesh	0.00283644	0.0311162	1.81984	1.0077	0.73244	0.76224	0.1938	9.89476	0.14572	6.55908	1.54234	1.5639	3.24444	1.419	0.1407	6.24556	0.12576	6.7245
6_451	bangladesh	0.0031277	0.028204	1.77844	0.8078	0.86654	0.90228	0.24192	7.47418	0.20784	7.39726	1.5401	1.288	3.20612	1.69708	0.1854	5.15642	0.19332	7.70074
22_167	bangladesh	0.00539913	0.0283154	1.8092	0.77402	0.71626	0.93294	0.18628	7.96332	0.10602	8.76678	1.56222	1.29576	2.58436	1.71244	0.15272	6.40824	0.09616	9.05664
34_80	bangladesh	0.00284141	0.0299238	1.8778	0.865	0.67934	0.78614	0.13296	9.72914	0.101	7.62584	1.5165	1.68782	3.15404	1.84758	0.10034	6.47114	0.09004	7.88654
34_80	bangladesh	0.00284141	0.0299238	1.8778	0.865	0.67934	0.78614	0.13296	9.72914	0.101	7.62584	1.5165	1.68782	3.15404	1.84758	0.10034	6.47114	0.09004	7.88654
29_492	bangladesh	0.00373487	0.0307325	1.81042	0.88016	0.88318	0.76798	0.20032	8.98628	0.20662	6.84778	1.54884	1.3487	3.29906	1.43664	0.14912	5.49808	0.19422	7.0213
13_311	bangladesh	0.00261039	0.0285791	1.86708	0.87526	0.64226	0.71656	0.0953	8.77564	0.06308	6.30058	1.61058	1.46918	2.4559	1.3328	0.07088	6.19764	0.05176	6.39736
9_560	bangladesh	0.00512541	0.0358642	1.7885	0.78066	0.65642	0.86462	0.269	7.33998	0.16828	7.12734	1.48224	1.24594	2.80318	1.66026	0.19288	4.7797	0.1451	7.43146
15_228	bangladesh	0.00270902	0.0404321	1.78496	0.87518	0.5728	0.67254	0.30406	9.20966	0.16532	5.94102	1.43654	1.64486	2.64594	1.58708	0.20974	5.81364	0.13872	6.34092
26_375	bangladesh	0.0022447	0.0284576	1.8037	0.69826	0.5832	0.73694	0.22354	7.45738	0.14068	6.88968	1.5216	1.21796	2.73736	1.53698	0.16756	4.94658	0.12972	7.11296
30_62	bangladesh	0.00606334	0.0298396	1.83724	0.84238	0.87206	0.71278	0.18324	10.0554	0.12776	7.19888	1.5284	1.52822	3.32556	1.50646	0.12826	6.72176	0.09952	7.45578
30_62	bangladesh	0.00606334	0.0298396	1.83724	0.84238	0.87206	0.71278	0.18324	10.0554	0.12776	7.19888	1.5284	1.52822	3.32556	1.50646	0.12826	6.72176	0.09952	7.45578
21_185	bangladesh	0.00687306	0.0383756	1.85386	1.13046	0.85682	0.69084	0.2544	11.6677	0.1841	5.4291	1.38778	2.14224	3.58574	1.66098	0.15652	6.52752	0.13484	5.79674
19_52	bangladesh	0.00602098	0.0347866	1.83228	0.77178	0.64916	0.61498	0.20742	9.54142	0.1337	5.75172	1.50284	1.40514	2.4704	1.40456	0.13986	5.15794	0.11542	6.01502
13_494	bangladesh	0.00365865	0.0310463	1.78806	0.8148	0.76722	0.84408	0.28098	7.65028	0.24726	6.81706	1.4553	1.36728	3.10342	1.71864	0.20916	4.847	0.22684	7.09992
7_78	bangladesh	0.00135821	0.0257667	1.81238	0.8376	0.61702	0.77444	0.26096	9.88782	0.16352	7.32668	1.45792	1.63464	2.93318	1.98656	0.17374	5.53444	0.1449	7.81492
7_78	bangladesh	0.00135821	0.0257667	1.81238	0.8376	0.61702	0.77444	0.26096	9.88782	0.16352	7.32668	1.45792	1.63464	2.93318	1.98656	0.17374	5.53444	0.1449	7.81492
7_78	bangladesh	0.00135821	0.0257667	1.81238	0.8376	0.61702	0.77444	0.26096	9.88782	0.16352	7.32668	1.45792	1.63464	2.93318	1.98656	0.17374	5.53444	0.1449	7.81492
33_316	bangladesh	0.00324474	0.0331514	1.81724	0.6971	0.78094	0.78338	0.18832	6.81796	0.1578	6.90032	1.53882	1.17746	2.84384	1.49612	0.15796	4.996	0.14584	6.98716
3_275	bangladesh	0.00485064	0.0244907	1.86132	0.85102	0.72718	1.08712	0.13932	8.21162	0.11566	9.29576	1.5363	1.42758	2.58406	2.1076	0.11334	5.78176	0.10928	9.51224
3_275	bangladesh	0.00485064	0.0244907	1.86132	0.85102	0.72718	1.08712	0.13932	8.21162	0.11566	9.29576	1.5363	1.42758	2.58406	2.1076	0.11334	5.78176	0.10928	9.51224
3_275	bangladesh	0.00485064	0.0244907	1.86132	0.85102	0.72718	1.08712	0.13932	8.21162	0.11566	9.29576	1.5363	1.42758	2.58406	2.1076	0.11334	5.78176	0.10928	9.51224
3_275	bangladesh	0.00485064	0.0244907	1.86132	0.85102	0.72718	1.08712	0.13932	8.21162	0.11566	9.29576	1.5363	1.42758	2.58406	2.1076	0.11334	5.78176	0.10928	9.51224
34_55	bangladesh	0.00312968	0.0282446	1.8621	1.04686	0.70696	0.82278	0.13856	11.2298	0.08656	7.44374	1.55082	1.9708	2.66758	1.78898	0.09842	7.80944	0.07822	7.66936
5_388	bangladesh	0.00400466	0.0260837	1.83438	0.99522	0.7544	1.02884	0.2084	9.10104	0.18948	8.1365	1.4774	1.71646	3.20536	2.10532	0.16028	5.99006	0.17086	8.36264
5_388	bangladesh	0.00400466	0.0260837	1.83438	0.99522	0.7544	1.02884	0.2084	9.10104	0.18948	8.1365	1.4774	1.71646	3.20536	2.10532	0.16028	5.99006	0.17086	8.36264
5_388	bangladesh	0.00400466	0.0260837	1.83438	0.99522	0.7544	1.02884	0.2084	9.10104	0.18948	8.1365	1.4774	1.71646	3.20536	2.10532	0.16028	5.99006	0.17086	8.36264
5_388	bangladesh	0.00400466	0.0260837	1.83438	0.99522	0.7544	1.02884	0.2084	9.10104	0.18948	8.1365	1.4774	1.71646	3.20536	2.10532	0.16028	5.99006	0.17086	8.36264
21_30	bangladesh	0.00490954	0.0234378	1.9209	0.81074	0.76322	0.99564	0.08282	8.14604	0.03466	8.23452	1.51512	1.74554	2.6101	2.35016	0.06076	5.86698	0.02592	8.37018
21_30	bangladesh	0.00490954	0.0234378	1.9209	0.81074	0.76322	0.99564	0.08282	8.14604	0.03466	8.23452	1.51512	1.74554	2.6101	2.35016	0.06076	5.86698	0.02592	8.37018
21_30	bangladesh	0.00490954	0.0234378	1.9209	0.81074	0.76322	0.99564	0.08282	8.14604	0.03466	8.23452	1.51512	1.74554	2.6101	2.35016	0.06076	5.86698	0.02592	8.37018
18_532	bangladesh	0.00363754	0.0340827	1.81632	0.87382	0.7975	0.76968	0.24806	8.60884	0.17228	6.50838	1.46842	1.57022	3.55046	1.70038	0.16988	5.40226	0.13614	6.80164
5_343	bangladesh	0.00492437	0.0329363	1.79888	0.69048	0.80784	0.83016	0.24196	7.30424	0.14844	7.64146	1.51046	1.23918	3.5957	1.76596	0.17388	4.88644	0.11494	8.01598
5_343	bangladesh	0.00492437	0.0329363	1.79888	0.69048	0.80784	0.83016	0.24196	7.30424	0.14844	7.64146	1.51046	1.23918	3.5957	1.76596	0.17388	4.88644	0.11494	8.01598
7_231	bangladesh	0.00359432	0.0310883	1.81854	1.00204	0.74472	0.75336	0.23086	9.89046	0.1447	6.35996	1.47826	1.78552	2.85	1.54658	0.1733	6.80862	0.12524	6.62848
7_231	bangladesh	0.00359432	0.0310883	1.81854	1.00204	0.74472	0.75336	0.23086	9.89046	0.1447	6.35996	1.47826	1.78552	2.85	1.54658	0.1733	6.80862	0.12524	6.62848
7_231	bangladesh	0.00359432	0.0310883	1.81854	1.00204	0.74472	0.75336	0.23086	9.89046	0.1447	6.35996	1.47826	1.78552	2.85	1.54658	0.1733	6.80862	0.12524	6.62848
7_231	bangladesh	0.00359432	0.0310883	1.81854	1.00204	0.74472	0.75336	0.23086	9.89046	0.1447	6.35996	1.47826	1.78552	2.85	1.54658	0.1733	6.80862	0.12524	6.62848
7_231	bangladesh	0.00359432	0.0310883	1.81854	1.00204	0.74472	0.75336	0.23086	9.89046	0.1447	6.35996	1.47826	1.78552	2.85	1.54658	0.1733	6.80862	0.12524	6.62848
7_231	bangladesh	0.00359432	0.0310883	1.81854	1.00204	0.74472	0.75336	0.23086	9.89046	0.1447	6.35996	1.47826	1.78552	2.85	1.54658	0.1733	6.80862	0.12524	6.62848
7_231	bangladesh	0.00359432	0.0310883	1.81854	1.00204	0.74472	0.75336	0.23086	9.89046	0.1447	6.35996	1.47826	1.78552	2.85	1.54658	0.1733	6.80862	0.12524	6.62848
7_231	bangladesh	0.00359432	0.0310883	1.81854	1.00204	0.74472	0.75336	0.23086	9.89046	0.1447	6.35996	1.47826	1.78552	2.85	1.54658	0.1733	6.80862	0.12524	6.62848
7_231	bangladesh	0.00359432	0.0310883	1.81854	1.00204	0.74472	0.75336	0.23086	9.89046	0.1447	6.35996	1.47826	1.78552	2.85	1.54658	0.1733	6.80862	0.12524	6.62848
7_231	bangladesh	0.00359432	0.0310883	1.81854	1.00204	0.74472	0.75336	0.23086	9.89046	0.1447	6.35996	1.47826	1.78552	2.85	1.54658	0.1733	6.80862	0.12524	6.62848
7_231	bangladesh	0.00359432	0.0310883	1.81854	1.00204	0.74472	0.75336	0.23086	9.89046	0.1447	6.35996	1.47826	1.78552	2.85	1.54658	0.1733	6.80862	0.12524	6.62848
17_32	bangladesh	0.00566705	0.0284642	1.84456	0.58534	0.6462	0.66262	0.23498	7.71942	0.16428	6.62724	1.44914	1.15532	3.05044	1.76714	0.1406	3.86102	0.13222	6.97366
12_264	bangladesh	0.00542462	0.0345399	1.79134	0.99422	0.71308	0.9429	0.29652	8.7689	0.15722	6.97322	1.4266	1.87372	2.55218	2.04236	0.21732	6.2552	0.1322	7.31392
4_243	bangladesh	0.00519989	0.0338945	1.79912	0.81298	0.58354	0.7535	0.23864	8.73544	0.13226	6.93464	1.50604	1.48012	2.27742	1.6253	0.18172	5.85188	0.11876	7.23954
19_421	bangladesh	0.00332271	0.0250683	1.8498	0.80328	0.7259	0.85524	0.15296	8.06112	0.16414	7.41212	1.5417	1.3271	3.20488	1.69152	0.12248	5.05624	0.1537	7.60218
3_494	bangladesh	0.00807368	0.0366084	1.7797	0.95484	0.70052	0.68066	0.23766	9.97266	0.17096	6.31386	1.55894	1.4419	2.6305	1.21528	0.17556	6.408	0.15676	6.56428
6_120	bangladesh	0.00777134	0.0367304	1.82922	0.7519	0.75412	0.63776	0.20022	8.79942	0.1506	6.23272	1.51988	1.29662	2.78372	1.29984	0.14242	5.51312	0.1298	6.40462
29_397	bangladesh	0.0047526	0.0308972	1.8037	0.8405	0.6561	0.73332	0.23868	8.88944	0.17554	6.51962	1.52142	1.3378	2.72832	1.51284	0.15844	4.9416	0.14756	6.83722
24_212	bangladesh	0.00317838	0.0312885	1.7757	0.69292	0.88886	0.77904	0.31134	7.05384	0.34414	6.08504	1.43804	1.25304	3.39258	1.74936	0.22732	4.04126	0.31514	6.373
12_166	bangladesh	0.0053166	0.0256849	1.88766	0.86632	0.87966	0.65632	0.1235	9.47162	0.06864	5.6933	1.54678	1.3163	3.36902	1.2809	0.06582	4.83198	0.04278	5.83506
12_166	bangladesh	0.0053166	0.0256849	1.88766	0.86632	0.87966	0.65632	0.1235	9.47162	0.06864	5.6933	1.54678	1.3163	3.36902	1.2809	0.06582	4.83198	0.04278	5.83506
12_166	bangladesh	0.0053166	0.0256849	1.88766	0.86632	0.87966	0.65632	0.1235	9.47162	0.06864	5.6933	1.54678	1.3163	3.36902	1.2809	0.06582	4.83198	0.04278	5.83506
18_411	bangladesh	0.00560015	0.0271535	1.7999	0.71242	0.73384	0.89762	0.24974	7.83162	0.17428	7.87798	1.53224	1.0761	2.92968	1.82594	0.14542	3.75804	0.13796	8.41422
18_411	bangladesh	0.00560015	0.0271535	1.7999	0.71242	0.73384	0.89762	0.24974	7.83162	0.17428	7.87798	1.53224	1.0761	2.92968	1.82594	0.14542	3.75804	0.13796	8.41422
18_411	bangladesh	0.00560015	0.0271535	1.7999	0.71242	0.73384	0.89762	0.24974	7.83162	0.17428	7.87798	1.53224	1.0761	2.92968	1.82594	0.14542	3.75804	0.13796	8.41422
34_423	bangladesh	0.00405062	0.0412568	1.78878	0.65556	0.62722	0.65358	0.2452	6.14528	0.19404	5.5902	1.5121	1.02394	2.89776	1.19726	0.19442	4.14032	0.18686	5.73652
3_271	bangladesh	0.0112117	0.0399473	1.7986	0.98862	0.55444	0.61712	0.239	10.7113	0.17198	5.98368	1.49858	1.68696	2.41508	1.23446	0.19234	7.56058	0.15994	6.18302
3_271	bangladesh	0.0112117	0.0399473	1.7986	0.98862	0.55444	0.61712	0.239	10.7113	0.17198	5.98368	1.49858	1.68696	2.41508	1.23446	0.19234	7.56058	0.15994	6.18302
10_506	bangladesh	0.00363481	0.0371141	1.80834	0.89438	0.71734	0.78548	0.21244	8.03338	0.1271	6.36188	1.53568	1.3242	2.63488	1.33034	0.16196	5.5521	0.11158	6.52664
18_521	bangladesh	0.00462297	0.0314942	1.78576	0.72048	0.60354	0.82612	0.2441	7.35192	0.1689	7.55766	1.5211	1.3169	2.79642	1.72308	0.19462	5.23336	0.15094	7.78816
13_89	bangladesh	0.0087352	0.023738	1.85606	0.82576	0.75626	0.8911	0.1266	9.87226	0.07626	9.05998	1.59522	1.34188	2.94196	1.70348	0.08714	5.99182	0.05808	9.29846
13_89	bangladesh	0.0087352	0.023738	1.85606	0.82576	0.75626	0.8911	0.1266	9.87226	0.07626	9.05998	1.59522	1.34188	2.94196	1.70348	0.08714	5.99182	0.05808	9.29846
31_377	bangladesh	0.00382599	0.0270324	1.83184	0.95648	0.81126	1.04524	0.219	8.77514	0.1846	7.92078	1.48586	1.55066	2.91922	2.15334	0.153	5.22908	0.1619	8.27472
17_74	bangladesh	0.00894318	0.0265297	1.85712	0.6932	0.68598	0.6494	0.13334	8.0299	0.0927	6.32052	1.58172	1.15658	2.46036	1.26506	0.09134	5.01228	0.07314	6.4193
21_635	bangladesh	0.00975525	0.0427242	1.75856	0.8122	0.65552	0.68854	0.30018	7.1826	0.19452	5.61238	1.49362	1.31782	2.76408	1.33634	0.22514	4.9602	0.16732	5.83794
29_350	bangladesh	0.00868623	0.0381344	1.7918	0.69832	0.52158	0.60804	0.28568	7.11132	0.11426	5.18694	1.46062	1.27476	2.32542	1.33536	0.19906	4.61996	0.08974	5.54956
33_497	bangladesh	0.00427812	0.0305506	1.81054	1.00148	0.53052	0.92324	0.2257	9.32028	0.08532	7.9036	1.51844	1.62552	2.52102	1.80534	0.16252	6.32834	0.07122	8.19998
8_124	bangladesh	0.00813369	0.0294082	1.86152	0.91836	0.68218	0.7836	0.14516	10.476	0.0617	7.90058	1.54962	1.69842	2.97616	1.70612	0.10222	7.2067	0.04268	8.0968
29_386	bangladesh	0.00220679	0.0197116	1.93058	0.98348	0.90942	1.06416	0.0813	9.38036	0.04384	8.66432	1.51024	1.70552	3.85066	2.26158	0.0532	5.90144	0.02866	8.83516
29_386	bangladesh	0.00220679	0.0197116	1.93058	0.98348	0.90942	1.06416	0.0813	9.38036	0.04384	8.66432	1.51024	1.70552	3.85066	2.26158	0.0532	5.90144	0.02866	8.83516
29_386	bangladesh	0.00220679	0.0197116	1.93058	0.98348	0.90942	1.06416	0.0813	9.38036	0.04384	8.66432	1.51024	1.70552	3.85066	2.26158	0.0532	5.90144	0.02866	8.83516
29_386	bangladesh	0.00220679	0.0197116	1.93058	0.98348	0.90942	1.06416	0.0813	9.38036	0.04384	8.66432	1.51024	1.70552	3.85066	2.26158	0.0532	5.90144	0.02866	8.83516
20_589	bangladesh	0.00662636	0.0335617	1.8021	0.7878	0.88228	0.76286	0.26072	7.17296	0.2021	5.88178	1.48856	1.27548	3.4166	1.54176	0.17548	4.22114	0.17316	6.20854
5_260	bangladesh	0.00614246	0.0299691	1.83196	0.8442	0.71052	0.76452	0.14112	8.88912	0.07166	7.38498	1.61272	1.35988	2.69762	1.3642	0.1103	6.7836	0.05798	7.55964
12_138	bangladesh	0.0078031	0.0269138	1.8735	0.75736	0.72278	0.72704	0.18758	9.22996	0.08126	6.8379	1.48832	1.2492	3.27604	1.5788	0.09292	4.53548	0.04298	7.23878
13_498	bangladesh	0.00897269	0.0383899	1.77404	0.85098	0.56496	0.6853	0.27146	7.99028	0.12378	5.86498	1.516	1.2877	2.45058	1.21544	0.2	5.65908	0.10072	6.13368
8_250	bangladesh	0.00594518	0.0269538	1.8247	0.91728	0.56654	0.9325	0.2721	10.4352	0.14346	8.5693	1.42244	1.73908	2.87342	2.29378	0.179	6.1158	0.11906	9.20644
8_250	bangladesh	0.00594518	0.0269538	1.8247	0.91728	0.56654	0.9325	0.2721	10.4352	0.14346	8.5693	1.42244	1.73908	2.87342	2.29378	0.179	6.1158	0.11906	9.20644
9_623	bangladesh	0.00402577	0.0382925	1.7868	1.08744	0.6812	0.7813	0.2439	9.20928	0.18536	6.05068	1.51938	1.82032	2.65206	1.49376	0.19668	6.72038	0.17458	6.20028
9_623	bangladesh	0.00402577	0.0382925	1.7868	1.08744	0.6812	0.7813	0.2439	9.20928	0.18536	6.05068	1.51938	1.82032	2.65206	1.49376	0.19668	6.72038	0.17458	6.20028
9_623	bangladesh	0.00402577	0.0382925	1.7868	1.08744	0.6812	0.7813	0.2439	9.20928	0.18536	6.05068	1.51938	1.82032	2.65206	1.49376	0.19668	6.72038	0.17458	6.20028
9_623	bangladesh	0.00402577	0.0382925	1.7868	1.08744	0.6812	0.7813	0.2439	9.20928	0.18536	6.05068	1.51938	1.82032	2.65206	1.49376	0.19668	6.72038	0.17458	6.20028
27_8	bangladesh	0.00455017	0.0283504	1.83536	0.65472	0.58738	0.74684	0.20386	8.7394	0.16152	8.00358	1.48558	1.32614	2.28108	1.77866	0.16326	5.67586	0.15504	8.27908
30_384	bangladesh	0.00657478	0.0395169	1.80098	1.03438	0.68568	0.66936	0.25474	10.8234	0.15008	6.04528	1.50676	1.54978	2.7466	1.22738	0.16746	6.3706	0.1162	6.29606
34_325	bangladesh	0.00141405	0.0249718	1.835	1.02834	0.79072	0.97198	0.18886	10.0283	0.099	8.28458	1.5452	1.76128	3.4888	2.02914	0.12264	6.42184	0.07058	8.72842
8_649	bangladesh	0.00403227	0.0342711	1.77274	0.87584	0.71708	0.96198	0.27838	6.88574	0.149	6.97588	1.50264	1.38918	2.5887	1.71968	0.21024	5.25462	0.12292	7.2001
8_649	bangladesh	0.00403227	0.0342711	1.77274	0.87584	0.71708	0.96198	0.27838	6.88574	0.149	6.97588	1.50264	1.38918	2.5887	1.71968	0.21024	5.25462	0.12292	7.2001
8_649	bangladesh	0.00403227	0.0342711	1.77274	0.87584	0.71708	0.96198	0.27838	6.88574	0.149	6.97588	1.50264	1.38918	2.5887	1.71968	0.21024	5.25462	0.12292	7.2001
8_649	bangladesh	0.00403227	0.0342711	1.77274	0.87584	0.71708	0.96198	0.27838	6.88574	0.149	6.97588	1.50264	1.38918	2.5887	1.71968	0.21024	5.25462	0.12292	7.2001
8_649	bangladesh	0.00403227	0.0342711	1.77274	0.87584	0.71708	0.96198	0.27838	6.88574	0.149	6.97588	1.50264	1.38918	2.5887	1.71968	0.21024	5.25462	0.12292	7.2001
8_649	bangladesh	0.00403227	0.0342711	1.77274	0.87584	0.71708	0.96198	0.27838	6.88574	0.149	6.97588	1.50264	1.38918	2.5887	1.71968	0.21024	5.25462	0.12292	7.2001
8_649	bangladesh	0.00403227	0.0342711	1.77274	0.87584	0.71708	0.96198	0.27838	6.88574	0.149	6.97588	1.50264	1.38918	2.5887	1.71968	0.21024	5.25462	0.12292	7.2001
8_649	bangladesh	0.00403227	0.0342711	1.77274	0.87584	0.71708	0.96198	0.27838	6.88574	0.149	6.97588	1.50264	1.38918	2.5887	1.71968	0.21024	5.25462	0.12292	7.2001
8_649	bangladesh	0.00403227	0.0342711	1.77274	0.87584	0.71708	0.96198	0.27838	6.88574	0.149	6.97588	1.50264	1.38918	2.5887	1.71968	0.21024	5.25462	0.12292	7.2001
8_649	bangladesh	0.00403227	0.0342711	1.77274	0.87584	0.71708	0.96198	0.27838	6.88574	0.149	6.97588	1.50264	1.38918	2.5887	1.71968	0.21024	5.25462	0.12292	7.2001
8_649	bangladesh	0.00403227	0.0342711	1.77274	0.87584	0.71708	0.96198	0.27838	6.88574	0.149	6.97588	1.50264	1.38918	2.5887	1.71968	0.21024	5.25462	0.12292	7.2001
8_649	bangladesh	0.00403227	0.0342711	1.77274	0.87584	0.71708	0.96198	0.27838	6.88574	0.149	6.97588	1.50264	1.38918	2.5887	1.71968	0.21024	5.25462	0.12292	7.2001
8_649	bangladesh	0.00403227	0.0342711	1.77274	0.87584	0.71708	0.96198	0.27838	6.88574	0.149	6.97588	1.50264	1.38918	2.5887	1.71968	0.21024	5.25462	0.12292	7.2001
8_649	bangladesh	0.00403227	0.0342711	1.77274	0.87584	0.71708	0.96198	0.27838	6.88574	0.149	6.97588	1.50264	1.38918	2.5887	1.71968	0.21024	5.25462	0.12292	7.2001
8_649	bangladesh	0.00403227	0.0342711	1.77274	0.87584	0.71708	0.96198	0.27838	6.88574	0.149	6.97588	1.50264	1.38918	2.5887	1.71968	0.21024	5.25462	0.12292	7.2001
8_649	bangladesh	0.00403227	0.0342711	1.77274	0.87584	0.71708	0.96198	0.27838	6.88574	0.149	6.97588	1.50264	1.38918	2.5887	1.71968	0.21024	5.25462	0.12292	7.2001
8_649	bangladesh	0.00403227	0.0342711	1.77274	0.87584	0.71708	0.96198	0.27838	6.88574	0.149	6.97588	1.50264	1.38918	2.5887	1.71968	0.21024	5.25462	0.12292	7.2001
8_649	bangladesh	0.00403227	0.0342711	1.77274	0.87584	0.71708	0.96198	0.27838	6.88574	0.149	6.97588	1.50264	1.38918	2.5887	1.71968	0.21024	5.25462	0.12292	7.2001
8_649	bangladesh	0.00403227	0.0342711	1.77274	0.87584	0.71708	0.96198	0.27838	6.88574	0.149	6.97588	1.50264	1.38918	2.5887	1.71968	0.21024	5.25462	0.12292	7.2001
8_649	bangladesh	0.00403227	0.0342711	1.77274	0.87584	0.71708	0.96198	0.27838	6.88574	0.149	6.97588	1.50264	1.38918	2.5887	1.71968	0.21024	5.25462	0.12292	7.2001
8_649	bangladesh	0.00403227	0.0342711	1.77274	0.87584	0.71708	0.96198	0.27838	6.88574	0.149	6.97588	1.50264	1.38918	2.5887	1.71968	0.21024	5.25462	0.12292	7.2001
8_649	bangladesh	0.00403227	0.0342711	1.77274	0.87584	0.71708	0.96198	0.27838	6.88574	0.149	6.97588	1.50264	1.38918	2.5887	1.71968	0.21024	5.25462	0.12292	7.2001
8_649	bangladesh	0.00403227	0.0342711	1.77274	0.87584	0.71708	0.96198	0.27838	6.88574	0.149	6.97588	1.50264	1.38918	2.5887	1.71968	0.21024	5.25462	0.12292	7.2001
8_649	bangladesh	0.00403227	0.0342711	1.77274	0.87584	0.71708	0.96198	0.27838	6.88574	0.149	6.97588	1.50264	1.38918	2.5887	1.71968	0.21024	5.25462	0.12292	7.2001
1_272	bangladesh	0.00482222	0.0236596	1.847	0.66526	0.68216	0.7729	0.14708	6.68772	0.10516	6.69556	1.5672	1.08352	2.45878	1.4607	0.1173	4.45354	0.10112	6.78876
35_82	bangladesh	0.00446399	0.0288183	1.8623	0.80616	0.52666	0.7596	0.15412	9.2907	0.1288	7.7135	1.51624	1.5843	2.73748	1.80512	0.12598	6.2444	0.12768	7.78338
9_325	bangladesh	0.00650304	0.0259557	1.80804	0.62036	0.70554	1.0443	0.21344	6.11438	0.17404	9.2655	1.52636	1.08132	2.73924	2.07488	0.17642	4.40742	0.16164	9.43926
16_308	bangladesh	0.00175785	0.0227301	1.85304	0.8224	0.84516	0.98274	0.18002	8.16708	0.16542	7.9194	1.51308	1.32556	3.13978	2.0549	0.12434	4.34722	0.14112	8.20074
25_13	bangladesh	0.00456747	0.031327	1.85184	0.76968	0.68456	0.70216	0.21666	9.75172	0.20002	7.08152	1.43444	1.7492	3.21986	1.86056	0.1664	6.32234	0.19358	7.26832
25_13	bangladesh	0.00456747	0.031327	1.85184	0.76968	0.68456	0.70216	0.21666	9.75172	0.20002	7.08152	1.43444	1.7492	3.21986	1.86056	0.1664	6.32234	0.19358	7.26832
25_13	bangladesh	0.00456747	0.031327	1.85184	0.76968	0.68456	0.70216	0.21666	9.75172	0.20002	7.08152	1.43444	1.7492	3.21986	1.86056	0.1664	6.32234	0.19358	7.26832
10_453	bangladesh	0.00348277	0.0249971	1.85748	0.92906	0.87682	0.92388	0.1253	8.67572	0.09026	7.6047	1.59636	1.46286	3.295	1.70048	0.09018	5.80372	0.07354	7.78522
10_453	bangladesh	0.00348277	0.0249971	1.85748	0.92906	0.87682	0.92388	0.1253	8.67572	0.09026	7.6047	1.59636	1.46286	3.295	1.70048	0.09018	5.80372	0.07354	7.78522
14_240	bangladesh	0.010599	0.0351337	1.78598	0.8858	0.75874	0.69268	0.2476	9.3818	0.21614	6.46324	1.52638	1.30358	3.0307	1.2262	0.19268	6.00614	0.1994	6.65106
3_380	bangladesh	0.00353346	0.0273989	1.80656	0.74538	0.66412	0.8052	0.21922	7.86642	0.19706	7.75274	1.52436	1.33822	3.14412	1.7013	0.17806	5.65906	0.1822	8.02394
3_380	bangladesh	0.00353346	0.0273989	1.80656	0.74538	0.66412	0.8052	0.21922	7.86642	0.19706	7.75274	1.52436	1.33822	3.14412	1.7013	0.17806	5.65906	0.1822	8.02394
30_52	bangladesh	0.00383886	0.022768	1.8723	0.7957	0.75794	0.79264	0.17644	9.811	0.07402	8.00322	1.49878	1.53776	3.71142	1.9639	0.102	5.65062	0.04162	8.37614
30_52	bangladesh	0.00383886	0.022768	1.8723	0.7957	0.75794	0.79264	0.17644	9.811	0.07402	8.00322	1.49878	1.53776	3.71142	1.9639	0.102	5.65062	0.04162	8.37614
10_158	bangladesh	0.00199819	0.0258773	1.8299	0.73652	0.60536	0.71956	0.17328	7.95808	0.10244	6.9101	1.56656	1.27464	2.44064	1.41808	0.1329	5.6451	0.09018	7.05384
1_144	bangladesh	0.00700925	0.0274872	1.83874	0.56562	0.79212	0.66822	0.19174	6.5318	0.1786	6.39676	1.52116	1.03782	3.3747	1.50974	0.13894	3.9853	0.15422	6.62974
9_179	bangladesh	0.0120099	0.0277375	1.82402	0.83456	0.72566	0.83124	0.18428	8.9919	0.14542	7.96194	1.5439	1.43864	2.58094	1.5744	0.15688	6.74518	0.14296	8.1395
9_179	bangladesh	0.0120099	0.0277375	1.82402	0.83456	0.72566	0.83124	0.18428	8.9919	0.14542	7.96194	1.5439	1.43864	2.58094	1.5744	0.15688	6.74518	0.14296	8.1395
19_362	bangladesh	0.00338225	0.0318001	1.80808	0.82106	0.53466	0.77836	0.25268	8.59064	0.15696	6.58496	1.50318	1.34556	2.12256	1.66312	0.1628	4.4697	0.13446	6.92526
19_362	bangladesh	0.00338225	0.0318001	1.80808	0.82106	0.53466	0.77836	0.25268	8.59064	0.15696	6.58496	1.50318	1.34556	2.12256	1.66312	0.1628	4.4697	0.13446	6.92526
19_362	bangladesh	0.00338225	0.0318001	1.80808	0.82106	0.53466	0.77836	0.25268	8.59064	0.15696	6.58496	1.50318	1.34556	2.12256	1.66312	0.1628	4.4697	0.13446	6.92526
19_362	bangladesh	0.00338225	0.0318001	1.80808	0.82106	0.53466	0.77836	0.25268	8.59064	0.15696	6.58496	1.50318	1.34556	2.12256	1.66312	0.1628	4.4697	0.13446	6.92526
19_362	bangladesh	0.00338225	0.0318001	1.80808	0.82106	0.53466	0.77836	0.25268	8.59064	0.15696	6.58496	1.50318	1.34556	2.12256	1.66312	0.1628	4.4697	0.13446	6.92526
19_362	bangladesh	0.00338225	0.0318001	1.80808	0.82106	0.53466	0.77836	0.25268	8.59064	0.15696	6.58496	1.50318	1.34556	2.12256	1.66312	0.1628	4.4697	0.13446	6.92526
16_50	bangladesh	0.00508475	0.029736	1.81484	0.6679	0.67176	0.61256	0.23766	8.22292	0.10326	6.61218	1.49914	1.38384	3.16242	1.52736	0.16722	5.71786	0.08202	6.94642
3_198	bangladesh	0.00418714	0.0364292	1.82028	0.9241	0.591	0.62152	0.21046	9.2435	0.10548	5.34672	1.52814	1.67174	2.21426	1.2842	0.1547	6.33794	0.09022	5.53598
17_442	bangladesh	0.00285056	0.0291821	1.865	1.10286	0.78652	0.87276	0.1727	10.1116	0.14392	6.68984	1.49818	1.90274	3.31024	1.82398	0.12362	6.27176	0.11744	6.89596
17_442	bangladesh	0.00285056	0.0291821	1.865	1.10286	0.78652	0.87276	0.1727	10.1116	0.14392	6.68984	1.49818	1.90274	3.31024	1.82398	0.12362	6.27176	0.11744	6.89596
35_321	bangladesh	0.00333603	0.0271593	1.87374	0.9564	0.77744	0.82264	0.14236	9.53112	0.1394	7.19762	1.52476	1.65328	3.59612	1.7043	0.10962	6.2124	0.1356	7.35666
28_90	bangladesh	0.00508311	0.0333017	1.82822	0.77806	0.6465	0.80244	0.21074	8.63786	0.1733	7.3556	1.50134	1.57814	2.36674	1.88822	0.1634	5.65764	0.14798	7.5369
9_117	bangladesh	0.0087338	0.0417392	1.77202	0.64812	0.52418	0.71778	0.2971	6.54286	0.2232	6.26696	1.44236	1.33232	2.03606	1.68792	0.2567	4.76002	0.2206	6.44494
36_437	bangladesh	0.00336966	0.0345632	1.79606	0.95068	0.70502	0.75494	0.218	9.90774	0.09212	6.85736	1.58792	1.38388	2.59052	1.25804	0.14318	6.43638	0.06998	7.21372
36_437	bangladesh	0.00336966	0.0345632	1.79606	0.95068	0.70502	0.75494	0.218	9.90774	0.09212	6.85736	1.58792	1.38388	2.59052	1.25804	0.14318	6.43638	0.06998	7.21372
36_437	bangladesh	0.00336966	0.0345632	1.79606	0.95068	0.70502	0.75494	0.218	9.90774	0.09212	6.85736	1.58792	1.38388	2.59052	1.25804	0.14318	6.43638	0.06998	7.21372
5_463	bangladesh	0.0110686	0.0378433	1.76858	0.82158	0.6934	0.75226	0.2997	7.35586	0.1964	6.19772	1.47732	1.28608	2.87106	1.38636	0.22848	5.2137	0.17014	6.39688
5_463	bangladesh	0.0110686	0.0378433	1.76858	0.82158	0.6934	0.75226	0.2997	7.35586	0.1964	6.19772	1.47732	1.28608	2.87106	1.38636	0.22848	5.2137	0.17014	6.39688
30_563	bangladesh	0.00199818	0.0277127	1.78668	1.07008	0.57556	0.91542	0.23698	9.41908	0.13892	7.47524	1.54238	1.7654	2.63978	1.70286	0.18922	6.9851	0.12622	7.65602
34_16	bangladesh	0.0020364	0.0321598	1.85748	0.83284	0.72556	0.72192	0.18624	9.70482	0.12376	6.58736	1.49228	1.78916	2.76262	1.79354	0.13372	6.27078	0.103	6.82056
11_213	bangladesh	0.00584269	0.026607	1.86772	0.83784	0.78306	0.90842	0.14772	7.97868	0.1403	7.56172	1.52238	1.49892	2.95058	1.83234	0.12094	5.80404	0.13102	7.65976
23_466	bangladesh	0.00553954	0.0262052	1.81844	0.84548	0.55058	0.85604	0.18996	8.71372	0.10406	7.89914	1.57278	1.3036	2.50858	1.60688	0.13982	5.40342	0.09244	8.19984
23_466	bangladesh	0.00553954	0.0262052	1.81844	0.84548	0.55058	0.85604	0.18996	8.71372	0.10406	7.89914	1.57278	1.3036	2.50858	1.60688	0.13982	5.40342	0.09244	8.19984
34_9	bangladesh	0.00303167	0.0328305	1.83102	0.56608	0.5327	0.46878	0.2377	8.78984	0.10068	5.6401	1.49002	1.16872	2.6585	1.26592	0.14436	4.85336	0.08174	5.94262
15_308	bangladesh	0.00240352	0.0293757	1.87456	1.02866	0.6404	0.9116	0.13674	9.24444	0.10974	7.32128	1.52444	1.80674	2.48118	1.79848	0.11732	6.96814	0.09736	7.47898
9_13	bangladesh	0.00948504	0.0308067	1.8694	0.784	0.72904	0.62698	0.12734	9.30622	0.08866	6.58794	1.56444	1.4331	2.63164	1.28704	0.09958	6.89658	0.076	6.68816
9_13	bangladesh	0.00948504	0.0308067	1.8694	0.784	0.72904	0.62698	0.12734	9.30622	0.08866	6.58794	1.56444	1.4331	2.63164	1.28704	0.09958	6.89658	0.076	6.68816
13_35	bangladesh	0.0187301	0.026351	1.89638	0.84972	0.68226	0.75182	0.09474	9.93272	0.03578	7.727	1.57294	1.33188	2.44626	1.34364	0.06512	6.89104	0.02514	7.87606
16_186	bangladesh	0.00274077	0.034239	1.80974	0.86638	0.6164	0.80582	0.23796	8.60898	0.08086	7.09544	1.50902	1.76688	2.52816	1.84964	0.17302	6.51154	0.06142	7.30728
25_583	bangladesh	0.00740672	0.0431453	1.77368	0.8565	0.64176	0.6764	0.25974	7.51322	0.17474	5.35618	1.5343	1.27108	2.399	1.15794	0.20582	5.18188	0.16	5.53008
7_299	bangladesh	0.00269087	0.0338306	1.7956	0.96524	0.73668	0.76112	0.251	10.0548	0.18686	6.85954	1.5193	1.63826	3.21012	1.56474	0.18112	6.35846	0.1598	7.13868
6_591	bangladesh	0.00396019	0.0301543	1.79572	0.96732	0.69434	0.84478	0.2245	8.62718	0.15918	6.81544	1.55158	1.48956	2.55772	1.49394	0.17654	6.05818	0.14582	7.0328
29_257	bangladesh	0.00386169	0.0252923	1.83592	0.63046	0.90206	0.80286	0.17258	7.03244	0.23222	7.73588	1.5521	1.04254	3.65154	1.5749	0.14098	4.47552	0.22072	7.87014
28_606	bangladesh	0.00303055	0.0308527	1.84336	0.82982	0.67606	0.75742	0.18256	8.52646	0.14258	6.8379	1.54958	1.26428	3.28924	1.50406	0.11794	4.60702	0.12528	7.06918
28_675	bangladesh	0.00566586	0.0297999	1.80672	0.71186	0.51396	0.802	0.22188	7.42042	0.15008	7.4337	1.55534	1.09242	2.7029	1.53696	0.15328	4.1315	0.12878	7.70942
4_672	bangladesh	0.00589714	0.040557	1.78042	0.8969	0.6938	0.764	0.27166	7.80158	0.2504	6.01562	1.49864	1.3938	2.73342	1.37616	0.2156	5.45046	0.22914	6.1862
4_672	bangladesh	0.00589714	0.040557	1.78042	0.8969	0.6938	0.764	0.27166	7.80158	0.2504	6.01562	1.49864	1.3938	2.73342	1.37616	0.2156	5.45046	0.22914	6.1862
4_672	bangladesh	0.00589714	0.040557	1.78042	0.8969	0.6938	0.764	0.27166	7.80158	0.2504	6.01562	1.49864	1.3938	2.73342	1.37616	0.2156	5.45046	0.22914	6.1862
19_473	bangladesh	0.00535959	0.0312479	1.82342	0.89458	0.84734	1.002	0.17978	8.33442	0.18322	8.24934	1.55732	1.52348	3.11254	1.90526	0.15702	5.9682	0.19214	8.36254
1_404	bangladesh	0.00825546	0.032606	1.78442	0.68668	0.81894	0.77182	0.26834	7.20684	0.30064	6.77958	1.49844	1.16062	3.15292	1.57796	0.21082	4.46988	0.2915	7.05476
23_152	bangladesh	0.00284433	0.0284035	1.84818	0.79918	0.67662	0.80112	0.13884	7.94574	0.06676	7.2098	1.59144	1.37892	2.43	1.5627	0.11176	6.01268	0.05944	7.39634
23_152	bangladesh	0.00284433	0.0284035	1.84818	0.79918	0.67662	0.80112	0.13884	7.94574	0.06676	7.2098	1.59144	1.37892	2.43	1.5627	0.11176	6.01268	0.05944	7.39634
16_378	bangladesh	0.00245363	0.0345789	1.78768	0.58652	0.8188	0.75268	0.29002	6.28434	0.30144	6.63922	1.4896	0.99128	4.20612	1.69524	0.19196	3.42348	0.26272	7.06968
31_33	bangladesh	0.00379761	0.0299121	1.83776	0.64644	0.8047	0.736	0.20246	7.10178	0.19594	6.83552	1.50204	1.3588	3.01786	1.74274	0.15828	5.00124	0.17714	6.91706
31_33	bangladesh	0.00379761	0.0299121	1.83776	0.64644	0.8047	0.736	0.20246	7.10178	0.19594	6.83552	1.50204	1.3588	3.01786	1.74274	0.15828	5.00124	0.17714	6.91706
13_350	bangladesh	0.00479947	0.0344979	1.82578	1.0039	0.63866	0.78732	0.19106	9.5617	0.11404	6.77252	1.5472	1.66188	2.3829	1.4666	0.1524	7.13262	0.09936	6.96072
13_350	bangladesh	0.00479947	0.0344979	1.82578	1.0039	0.63866	0.78732	0.19106	9.5617	0.11404	6.77252	1.5472	1.66188	2.3829	1.4666	0.1524	7.13262	0.09936	6.96072
10_262	bangladesh	0.00470816	0.0297154	1.79996	0.62724	0.5465	0.82608	0.23994	6.65278	0.1354	7.88018	1.52588	1.12614	2.30704	1.72308	0.18048	4.79244	0.11246	8.13368
10_262	bangladesh	0.00470816	0.0297154	1.79996	0.62724	0.5465	0.82608	0.23994	6.65278	0.1354	7.88018	1.52588	1.12614	2.30704	1.72308	0.18048	4.79244	0.11246	8.13368
28_544	bangladesh	0.00518977	0.0265425	1.81738	0.7775	0.67588	0.9792	0.23746	7.54414	0.20752	7.74154	1.49806	1.34216	2.905	2.03994	0.17224	4.4802	0.19356	8.04002
28_544	bangladesh	0.00518977	0.0265425	1.81738	0.7775	0.67588	0.9792	0.23746	7.54414	0.20752	7.74154	1.49806	1.34216	2.905	2.03994	0.17224	4.4802	0.19356	8.04002
34_119	bangladesh	0.00675781	0.0315917	1.83076	0.8899	0.70618	0.7846	0.20246	9.06152	0.1756	7.13772	1.51128	1.65734	2.78384	1.66358	0.1653	6.65662	0.16486	7.3188
34_119	bangladesh	0.00675781	0.0315917	1.83076	0.8899	0.70618	0.7846	0.20246	9.06152	0.1756	7.13772	1.51128	1.65734	2.78384	1.66358	0.1653	6.65662	0.16486	7.3188
35_249	bangladesh	0.00575842	0.024305	1.87182	0.99042	0.71878	0.76038	0.1422	10.1848	0.09382	6.89762	1.5447	1.72754	2.9272	1.5911	0.10432	6.75992	0.07854	7.12366
35_249	bangladesh	0.00575842	0.024305	1.87182	0.99042	0.71878	0.76038	0.1422	10.1848	0.09382	6.89762	1.5447	1.72754	2.9272	1.5911	0.10432	6.75992	0.07854	7.12366
35_249	bangladesh	0.00575842	0.024305	1.87182	0.99042	0.71878	0.76038	0.1422	10.1848	0.09382	6.89762	1.5447	1.72754	2.9272	1.5911	0.10432	6.75992	0.07854	7.12366
10_459	bangladesh	0.00326951	0.0330671	1.80804	0.8731	0.64698	0.95734	0.22346	7.84226	0.19826	7.67652	1.51938	1.49488	2.6307	1.91966	0.18758	5.53574	0.18548	7.86558
19_452	bangladesh	0.0043798	0.029782	1.83254	0.78166	0.73072	0.83988	0.1951	7.53292	0.22318	7.28128	1.51862	1.31942	3.22292	1.67324	0.16314	5.13632	0.22058	7.45894
1_49	bangladesh	0.00430599	0.0332566	1.86958	0.91	0.89092	0.65598	0.15606	10.4713	0.1368	6.28772	1.52206	1.801	3.49432	1.52032	0.11848	6.97364	0.12148	6.43912
1_49	bangladesh	0.00430599	0.0332566	1.86958	0.91	0.89092	0.65598	0.15606	10.4713	0.1368	6.28772	1.52206	1.801	3.49432	1.52032	0.11848	6.97364	0.12148	6.43912
1_49	bangladesh	0.00430599	0.0332566	1.86958	0.91	0.89092	0.65598	0.15606	10.4713	0.1368	6.28772	1.52206	1.801	3.49432	1.52032	0.11848	6.97364	0.12148	6.43912
1_49	bangladesh	0.00430599	0.0332566	1.86958	0.91	0.89092	0.65598	0.15606	10.4713	0.1368	6.28772	1.52206	1.801	3.49432	1.52032	0.11848	6.97364	0.12148	6.43912
1_49	bangladesh	0.00430599	0.0332566	1.86958	0.91	0.89092	0.65598	0.15606	10.4713	0.1368	6.28772	1.52206	1.801	3.49432	1.52032	0.11848	6.97364	0.12148	6.43912
21_269	bangladesh	0.00850042	0.0298967	1.83242	0.8773	0.68842	0.8172	0.17122	9.64624	0.11806	7.76994	1.58054	1.4468	2.73998	1.58724	0.12888	6.36864	0.10492	8.04296
32_293	bangladesh	0.00649886	0.030182	1.86918	1.11526	0.92272	0.8293	0.1492	12.0537	0.12744	7.36438	1.55102	1.86284	3.68298	1.67506	0.099	7.01034	0.10554	7.61444
33_51	bangladesh	0.00318659	0.0253536	1.89974	0.7647	0.65522	0.65106	0.14502	9.44404	0.07728	6.51824	1.4897	1.55254	3.1528	1.6589	0.09552	5.63848	0.06302	6.69036
33_51	bangladesh	0.00318659	0.0253536	1.89974	0.7647	0.65522	0.65106	0.14502	9.44404	0.07728	6.51824	1.4897	1.55254	3.1528	1.6589	0.09552	5.63848	0.06302	6.69036
33_51	bangladesh	0.00318659	0.0253536	1.89974	0.7647	0.65522	0.65106	0.14502	9.44404	0.07728	6.51824	1.4897	1.55254	3.1528	1.6589	0.09552	5.63848	0.06302	6.69036
33_51	bangladesh	0.00318659	0.0253536	1.89974	0.7647	0.65522	0.65106	0.14502	9.44404	0.07728	6.51824	1.4897	1.55254	3.1528	1.6589	0.09552	5.63848	0.06302	6.69036
33_51	bangladesh	0.00318659	0.0253536	1.89974	0.7647	0.65522	0.65106	0.14502	9.44404	0.07728	6.51824	1.4897	1.55254	3.1528	1.6589	0.09552	5.63848	0.06302	6.69036
33_51	bangladesh	0.00318659	0.0253536	1.89974	0.7647	0.65522	0.65106	0.14502	9.44404	0.07728	6.51824	1.4897	1.55254	3.1528	1.6589	0.09552	5.63848	0.06302	6.69036
29_549	bangladesh	0.00385262	0.0241503	1.84944	0.89004	0.63262	1.01058	0.15158	8.33796	0.07788	8.10558	1.59376	1.31822	2.281	1.8366	0.09894	4.8287	0.06	8.3467
29_549	bangladesh	0.00385262	0.0241503	1.84944	0.89004	0.63262	1.01058	0.15158	8.33796	0.07788	8.10558	1.59376	1.31822	2.281	1.8366	0.09894	4.8287	0.06	8.3467
29_549	bangladesh	0.00385262	0.0241503	1.84944	0.89004	0.63262	1.01058	0.15158	8.33796	0.07788	8.10558	1.59376	1.31822	2.281	1.8366	0.09894	4.8287	0.06	8.3467
29_549	bangladesh	0.00385262	0.0241503	1.84944	0.89004	0.63262	1.01058	0.15158	8.33796	0.07788	8.10558	1.59376	1.31822	2.281	1.8366	0.09894	4.8287	0.06	8.3467
9_343	bangladesh	0.0121643	0.037727	1.80848	0.75762	0.5847	0.59436	0.20576	8.48072	0.15022	5.92664	1.56954	1.1419	2.39992	1.0424	0.15782	5.61274	0.13112	6.0891
36_249	bangladesh	0.0020775	0.0210957	1.92228	1.07858	0.82454	1.10566	0.05896	9.39066	0.03744	8.60918	1.57744	1.7498	2.86186	2.0436	0.04834	6.8548	0.03476	8.74532
36_249	bangladesh	0.0020775	0.0210957	1.92228	1.07858	0.82454	1.10566	0.05896	9.39066	0.03744	8.60918	1.57744	1.7498	2.86186	2.0436	0.04834	6.8548	0.03476	8.74532
36_249	bangladesh	0.0020775	0.0210957	1.92228	1.07858	0.82454	1.10566	0.05896	9.39066	0.03744	8.60918	1.57744	1.7498	2.86186	2.0436	0.04834	6.8548	0.03476	8.74532
20_554	bangladesh	0.0111359	0.0393285	1.81256	0.88284	0.64918	0.68028	0.2256	8.09956	0.12546	5.63618	1.52372	1.44374	2.4293	1.25646	0.1732	5.93148	0.10368	5.8329
29_463	bangladesh	0.00770238	0.0475581	1.77548	1.0191	0.67538	0.58802	0.30838	9.8164	0.19334	4.72364	1.478	1.7234	2.49244	1.1863	0.21548	6.35	0.15884	5.01976
4_322	bangladesh	0.0061066	0.0287464	1.84428	0.81662	0.6043	0.7452	0.17772	9.24908	0.09926	7.4805	1.54656	1.4471	2.86218	1.54582	0.12998	6.35628	0.08444	7.69852
4_322	bangladesh	0.0061066	0.0287464	1.84428	0.81662	0.6043	0.7452	0.17772	9.24908	0.09926	7.4805	1.54656	1.4471	2.86218	1.54582	0.12998	6.35628	0.08444	7.69852
18_472	bangladesh	0.0123974	0.0252151	1.79498	0.7137	0.64016	0.96534	0.28482	7.09168	0.12248	8.00876	1.48162	1.17286	2.30542	1.92154	0.1932	4.45136	0.096	8.3561
18_472	bangladesh	0.0123974	0.0252151	1.79498	0.7137	0.64016	0.96534	0.28482	7.09168	0.12248	8.00876	1.48162	1.17286	2.30542	1.92154	0.1932	4.45136	0.096	8.3561
31_582	bangladesh	0.00452747	0.0394622	1.80862	0.83588	0.65616	0.63264	0.273	7.80054	0.1975	5.13992	1.46638	1.41142	3.31074	1.3605	0.18992	4.65592	0.17734	5.41598
31_582	bangladesh	0.00452747	0.0394622	1.80862	0.83588	0.65616	0.63264	0.273	7.80054	0.1975	5.13992	1.46638	1.41142	3.31074	1.3605	0.18992	4.65592	0.17734	5.41598
31_582	bangladesh	0.00452747	0.0394622	1.80862	0.83588	0.65616	0.63264	0.273	7.80054	0.1975	5.13992	1.46638	1.41142	3.31074	1.3605	0.18992	4.65592	0.17734	5.41598
31_582	bangladesh	0.00452747	0.0394622	1.80862	0.83588	0.65616	0.63264	0.273	7.80054	0.1975	5.13992	1.46638	1.41142	3.31074	1.3605	0.18992	4.65592	0.17734	5.41598
31_582	bangladesh	0.00452747	0.0394622	1.80862	0.83588	0.65616	0.63264	0.273	7.80054	0.1975	5.13992	1.46638	1.41142	3.31074	1.3605	0.18992	4.65592	0.17734	5.41598
11_248	bangladesh	0.00859005	0.0301645	1.83206	0.84292	0.78664	0.80214	0.16302	8.92998	0.14496	7.68292	1.5798	1.3141	2.80728	1.44142	0.1404	6.39222	0.1436	7.79682
27_150	bangladesh	0.00477059	0.0278365	1.81868	0.80234	0.67222	1.02654	0.1852	8.8149	0.16136	9.76132	1.57478	1.49408	2.57662	2.1972	0.1524	6.25156	0.14488	9.98192
20_209	bangladesh	0.00758097	0.0274825	1.90584	0.9041	0.66662	0.7517	0.12256	9.78216	0.09646	7.2115	1.50358	1.66522	3.19782	1.70016	0.09338	6.43324	0.09472	7.3713
15_246	bangladesh	0.00213514	0.0307271	1.83278	0.7261	0.59582	0.7154	0.21262	7.44104	0.08092	6.19814	1.52166	1.30164	2.35328	1.51064	0.14562	4.9204	0.0605	6.44066
15_246	bangladesh	0.00213514	0.0307271	1.83278	0.7261	0.59582	0.7154	0.21262	7.44104	0.08092	6.19814	1.52166	1.30164	2.35328	1.51064	0.14562	4.9204	0.0605	6.44066
26_90	bangladesh	0.00272817	0.0313318	1.83858	0.70164	0.584	0.68966	0.16882	7.94538	0.09988	6.96984	1.56678	1.4057	2.55868	1.54112	0.13336	5.9211	0.09482	7.1093
13_481	bangladesh	0.00328912	0.038817	1.78652	0.77488	0.55404	0.73518	0.25366	7.69714	0.152	6.58162	1.51816	1.29104	2.26448	1.37814	0.2092	5.76586	0.14	6.81506
25_404	bangladesh	0.00612612	0.0314001	1.81	0.9133	0.56318	0.87844	0.23096	8.5381	0.17716	7.35464	1.50076	1.6269	2.32294	1.7438	0.19758	6.47148	0.16878	7.6139
31_362	bangladesh	0.00306627	0.0303956	1.82192	0.81536	0.74252	0.7734	0.19806	8.38512	0.19754	7.08742	1.54488	1.44414	3.15596	1.58908	0.16208	5.85592	0.18556	7.26586
9_8	bangladesh	0.00356113	0.0274719	1.8753	0.79026	0.73558	0.65138	0.18758	10.4457	0.08956	6.72442	1.49154	1.545	3.05004	1.57118	0.10758	6.15498	0.05934	7.03402
9_8	bangladesh	0.00356113	0.0274719	1.8753	0.79026	0.73558	0.65138	0.18758	10.4457	0.08956	6.72442	1.49154	1.545	3.05004	1.57118	0.10758	6.15498	0.05934	7.03402
29_17	bangladesh	0.0052649	0.0358525	1.82936	0.77462	0.69174	0.56752	0.23398	10.1852	0.11426	5.61102	1.50408	1.55316	2.45692	1.3211	0.14954	6.1472	0.0823	5.92106
9_583	bangladesh	0.00391157	0.0347938	1.78656	0.86086	0.7063	0.88264	0.27216	7.73606	0.24314	6.9728	1.49704	1.46108	2.87266	1.8089	0.21246	5.02556	0.22496	7.24238
26_137	bangladesh	0.00310612	0.0348299	1.81688	0.90112	0.7212	0.7909	0.21514	9.60024	0.1594	7.32592	1.52664	1.80148	2.84124	1.80436	0.17478	6.95922	0.14864	7.53064
26_137	bangladesh	0.00310612	0.0348299	1.81688	0.90112	0.7212	0.7909	0.21514	9.60024	0.1594	7.32592	1.52664	1.80148	2.84124	1.80436	0.17478	6.95922	0.14864	7.53064
9_334	bangladesh	0.00469739	0.044128	1.8027	0.9128	0.64116	0.73024	0.2513	8.89138	0.20732	6.24766	1.48822	1.64544	2.56744	1.5549	0.2068	6.08936	0.19318	6.4542
23_393	bangladesh	0.00388402	0.0333264	1.86138	0.93608	0.75416	0.71918	0.14322	8.66086	0.06274	5.83112	1.57646	1.42148	2.69054	1.26392	0.10178	5.72676	0.04984	5.98888
20_463	bangladesh	0.00942093	0.0220601	1.85812	0.68346	0.69424	1.02786	0.19008	7.78242	0.18404	9.2137	1.51694	0.91972	3.2211	2.0013	0.11944	2.98376	0.16724	9.61768
1_342	bangladesh	0.0124565	0.040073	1.81608	0.85506	0.64608	0.60664	0.18924	9.74048	0.14	6.16676	1.59108	1.23694	2.6282	1.05888	0.14082	6.00478	0.12532	6.39602
1_342	bangladesh	0.0124565	0.040073	1.81608	0.85506	0.64608	0.60664	0.18924	9.74048	0.14	6.16676	1.59108	1.23694	2.6282	1.05888	0.14082	6.00478	0.12532	6.39602
1_342	bangladesh	0.0124565	0.040073	1.81608	0.85506	0.64608	0.60664	0.18924	9.74048	0.14	6.16676	1.59108	1.23694	2.6282	1.05888	0.14082	6.00478	0.12532	6.39602
27_441	bangladesh	0.00931758	0.0340026	1.81118	0.75068	0.6153	0.72408	0.2498	7.38296	0.08942	6.15818	1.5082	1.2673	2.4622	1.49044	0.1712	4.84914	0.06652	6.54322
27_441	bangladesh	0.00931758	0.0340026	1.81118	0.75068	0.6153	0.72408	0.2498	7.38296	0.08942	6.15818	1.5082	1.2673	2.4622	1.49044	0.1712	4.84914	0.06652	6.54322
27_441	bangladesh	0.00931758	0.0340026	1.81118	0.75068	0.6153	0.72408	0.2498	7.38296	0.08942	6.15818	1.5082	1.2673	2.4622	1.49044	0.1712	4.84914	0.06652	6.54322
22_25	bangladesh	0.00455768	0.0292437	1.81824	0.5771	0.67082	0.6878	0.25058	7.88518	0.1292	7.70908	1.50832	1.1101	3.22346	1.65206	0.15552	4.68386	0.10018	8.0927
21_354	bangladesh	0.00898702	0.0311128	1.8102	0.71174	0.57034	0.81926	0.2844	7.62884	0.22938	7.43712	1.43018	1.26878	2.61704	1.85338	0.21458	4.57536	0.21396	7.71998
4_618	bangladesh	0.0139293	0.0360351	1.7705	0.83878	0.56032	0.7997	0.33526	8.09988	0.1749	6.46288	1.4656	1.23488	2.31696	1.54	0.21642	4.37062	0.14708	6.9685
23_245	bangladesh	0.00459236	0.0265431	1.83038	0.77054	0.79416	0.80696	0.17742	8.25464	0.15208	7.70564	1.57868	1.3647	3.3395	1.60916	0.13464	5.87122	0.13324	7.8806
23_245	bangladesh	0.00459236	0.0265431	1.83038	0.77054	0.79416	0.80696	0.17742	8.25464	0.15208	7.70564	1.57868	1.3647	3.3395	1.60916	0.13464	5.87122	0.13324	7.8806
22_27	bangladesh	0.00679335	0.034452	1.84982	0.79834	0.47028	0.63586	0.1702	10.0063	0.08444	7.12028	1.5396	1.7188	2.08476	1.57188	0.13788	7.31516	0.07012	7.26774
2_506	bangladesh	0.00720768	0.0366619	1.76844	0.71136	0.72424	0.82338	0.29862	6.55602	0.29902	6.67216	1.46302	1.27236	2.67526	1.66432	0.26108	4.7387	0.2979	6.85376
2_506	bangladesh	0.00720768	0.0366619	1.76844	0.71136	0.72424	0.82338	0.29862	6.55602	0.29902	6.67216	1.46302	1.27236	2.67526	1.66432	0.26108	4.7387	0.2979	6.85376
1_88	bangladesh	0.00686031	0.0264733	1.86246	0.71722	0.64824	0.76496	0.15388	8.71128	0.1174	8.3219	1.54138	1.38554	3.05288	1.70728	0.12514	6.36256	0.10802	8.49446
5_475	bangladesh	0.00525765	0.0316051	1.78706	0.85088	0.59038	0.81648	0.2559	7.19756	0.11226	6.25984	1.53508	1.36472	2.3258	1.45576	0.19452	5.38756	0.09306	6.52048
5_475	bangladesh	0.00525765	0.0316051	1.78706	0.85088	0.59038	0.81648	0.2559	7.19756	0.11226	6.25984	1.53508	1.36472	2.3258	1.45576	0.19452	5.38756	0.09306	6.52048
25_452	bangladesh	0.0064833	0.0287628	1.8037	0.86816	0.71856	0.94124	0.24198	8.40416	0.16662	7.65722	1.53268	1.3857	2.60626	1.79118	0.17486	5.28622	0.14178	8.04738
25_452	bangladesh	0.0064833	0.0287628	1.8037	0.86816	0.71856	0.94124	0.24198	8.40416	0.16662	7.65722	1.53268	1.3857	2.60626	1.79118	0.17486	5.28622	0.14178	8.04738
27_395	bangladesh	0.00560382	0.0465977	1.8282	0.9899	0.70336	0.56496	0.20962	10.1027	0.1367	4.98754	1.53148	1.67352	2.67542	1.10674	0.155	6.87876	0.12038	5.17512
27_395	bangladesh	0.00560382	0.0465977	1.8282	0.9899	0.70336	0.56496	0.20962	10.1027	0.1367	4.98754	1.53148	1.67352	2.67542	1.10674	0.155	6.87876	0.12038	5.17512
27_395	bangladesh	0.00560382	0.0465977	1.8282	0.9899	0.70336	0.56496	0.20962	10.1027	0.1367	4.98754	1.53148	1.67352	2.67542	1.10674	0.155	6.87876	0.12038	5.17512
27_395	bangladesh	0.00560382	0.0465977	1.8282	0.9899	0.70336	0.56496	0.20962	10.1027	0.1367	4.98754	1.53148	1.67352	2.67542	1.10674	0.155	6.87876	0.12038	5.17512
27_395	bangladesh	0.00560382	0.0465977	1.8282	0.9899	0.70336	0.56496	0.20962	10.1027	0.1367	4.98754	1.53148	1.67352	2.67542	1.10674	0.155	6.87876	0.12038	5.17512
20_311	bangladesh	0.00551169	0.031576	1.81656	0.82398	0.74472	0.80402	0.1976	8.64832	0.15802	7.29874	1.57026	1.41018	2.79808	1.54822	0.15556	5.90066	0.14354	7.4053
20_311	bangladesh	0.00551169	0.031576	1.81656	0.82398	0.74472	0.80402	0.1976	8.64832	0.15802	7.29874	1.57026	1.41018	2.79808	1.54822	0.15556	5.90066	0.14354	7.4053
20_311	bangladesh	0.00551169	0.031576	1.81656	0.82398	0.74472	0.80402	0.1976	8.64832	0.15802	7.29874	1.57026	1.41018	2.79808	1.54822	0.15556	5.90066	0.14354	7.4053
6_528	bangladesh	0.00616588	0.0393451	1.78784	1.02118	0.84424	0.74976	0.25592	9.59168	0.26454	6.224	1.5219	1.62356	3.12124	1.38716	0.20766	6.57622	0.24414	6.40636
16_173	bangladesh	0.00351044	0.0280131	1.80682	0.66398	0.725	0.69752	0.23054	7.82842	0.17562	6.87396	1.55586	1.1606	3.1854	1.49772	0.15904	4.68676	0.15126	7.20842
16_173	bangladesh	0.00351044	0.0280131	1.80682	0.66398	0.725	0.69752	0.23054	7.82842	0.17562	6.87396	1.55586	1.1606	3.1854	1.49772	0.15904	4.68676	0.15126	7.20842
16_173	bangladesh	0.00351044	0.0280131	1.80682	0.66398	0.725	0.69752	0.23054	7.82842	0.17562	6.87396	1.55586	1.1606	3.1854	1.49772	0.15904	4.68676	0.15126	7.20842
16_173	bangladesh	0.00351044	0.0280131	1.80682	0.66398	0.725	0.69752	0.23054	7.82842	0.17562	6.87396	1.55586	1.1606	3.1854	1.49772	0.15904	4.68676	0.15126	7.20842
16_173	bangladesh	0.00351044	0.0280131	1.80682	0.66398	0.725	0.69752	0.23054	7.82842	0.17562	6.87396	1.55586	1.1606	3.1854	1.49772	0.15904	4.68676	0.15126	7.20842
16_173	bangladesh	0.00351044	0.0280131	1.80682	0.66398	0.725	0.69752	0.23054	7.82842	0.17562	6.87396	1.55586	1.1606	3.1854	1.49772	0.15904	4.68676	0.15126	7.20842
18_450	bangladesh	0.0033626	0.0302592	1.80508	0.90382	0.6474	0.8133	0.24108	9.21578	0.19406	7.02776	1.52656	1.56126	2.6149	1.7146	0.18072	5.66712	0.17394	7.34394
14_49	bangladesh	0.00541816	0.032779	1.82628	0.83378	1.00726	0.76628	0.24232	9.48736	0.24094	6.6985	1.49952	1.523	3.66698	1.68262	0.15928	5.44988	0.20534	7.06208
33_236	bangladesh	0.00821803	0.0250751	1.92814	1.00654	0.72706	0.84892	0.066	9.51474	0.02902	6.99594	1.56978	1.74606	2.7365	1.6818	0.04572	6.72058	0.02342	7.10038
2_490	bangladesh	0.00736822	0.0254489	1.89932	0.94772	0.6751	0.8436	0.0654	9.44702	0.05084	7.62132	1.62856	1.47728	2.75892	1.54912	0.0527	6.2862	0.05458	7.66864
14_294	bangladesh	0.00676272	0.0421437	1.79028	0.7543	0.57874	0.64228	0.294	7.64232	0.14868	5.7064	1.48738	1.23514	3.06652	1.33842	0.19834	4.68242	0.1186	6.05724
4_132	bangladesh	0.010278	0.0274068	1.87228	0.88206	0.69226	0.64858	0.11742	10.6957	0.09146	7.00752	1.59882	1.44702	2.54872	1.24436	0.08874	7.56624	0.07536	7.12944
4_132	bangladesh	0.010278	0.0274068	1.87228	0.88206	0.69226	0.64858	0.11742	10.6957	0.09146	7.00752	1.59882	1.44702	2.54872	1.24436	0.08874	7.56624	0.07536	7.12944
5_313	bangladesh	0.00370501	0.02671	1.8015	0.78316	0.6427	0.8728	0.2257	8.11794	0.1124	8.22304	1.55918	1.37254	2.92624	1.72756	0.17342	5.99572	0.09812	8.4625
13_568	bangladesh	0.00451804	0.0387165	1.78484	0.89656	0.76234	0.80526	0.27684	8.03502	0.25024	6.18902	1.5029	1.44552	2.86118	1.56158	0.21294	5.10454	0.22804	6.43036
11_223	bangladesh	0.00877157	0.0278355	1.87118	0.85852	0.79958	0.77534	0.10926	9.07972	0.08114	7.40332	1.616	1.36456	2.84306	1.35458	0.08322	6.72682	0.06748	7.56116
11_223	bangladesh	0.00877157	0.0278355	1.87118	0.85852	0.79958	0.77534	0.10926	9.07972	0.08114	7.40332	1.616	1.36456	2.84306	1.35458	0.08322	6.72682	0.06748	7.56116
3_214	bangladesh	0.00584201	0.023909	1.86964	0.90608	0.7673	0.74712	0.167	10.9687	0.16196	7.04352	1.53642	1.37772	3.46948	1.61174	0.10556	4.83712	0.14648	7.39184
28_311	bangladesh	0.00927083	0.034247	1.81198	0.74924	0.60106	0.7414	0.2279	8.47882	0.14996	7.51268	1.52608	1.27286	2.33202	1.40284	0.18084	6.16374	0.1311	7.71428
28_311	bangladesh	0.00927083	0.034247	1.81198	0.74924	0.60106	0.7414	0.2279	8.47882	0.14996	7.51268	1.52608	1.27286	2.33202	1.40284	0.18084	6.16374	0.1311	7.71428
5_290	bangladesh	0.00588257	0.0321312	1.828	0.8493	0.63584	0.84934	0.23694	7.60956	0.16496	6.48904	1.47688	1.5181	2.49392	1.76038	0.18466	5.17862	0.15336	6.65964
5_290	bangladesh	0.00588257	0.0321312	1.828	0.8493	0.63584	0.84934	0.23694	7.60956	0.16496	6.48904	1.47688	1.5181	2.49392	1.76038	0.18466	5.17862	0.15336	6.65964
16_333	bangladesh	0.00430736	0.03262	1.81928	0.71506	0.72384	0.6839	0.20458	7.39682	0.18314	6.2944	1.5588	1.16814	3.0111	1.32932	0.15746	4.88572	0.17202	6.3935
7_83	bangladesh	0.00505646	0.034834	1.83556	0.79282	0.74578	0.77184	0.26318	8.881	0.22328	6.42988	1.44324	1.496	2.91676	1.83172	0.17472	4.63684	0.19556	6.68162
3_97	bangladesh	0.00846139	0.025305	1.8536	0.78324	0.68632	0.76082	0.19398	9.4341	0.16532	7.3136	1.51006	1.36272	2.94998	1.69064	0.14038	5.31786	0.155	7.62888
18_689	bangladesh	0.00878306	0.0351223	1.78464	0.93538	0.63732	0.9768	0.28858	7.47626	0.19164	6.959	1.47732	1.45556	2.42278	1.77112	0.22842	5.2307	0.1752	7.2453
28_412	bangladesh	0.00276386	0.0270264	1.87188	0.87114	0.83826	0.88478	0.1875	8.24778	0.12594	7.09858	1.47786	1.5933	3.47348	1.93044	0.1384	5.35912	0.11642	7.2869
28_412	bangladesh	0.00276386	0.0270264	1.87188	0.87114	0.83826	0.88478	0.1875	8.24778	0.12594	7.09858	1.47786	1.5933	3.47348	1.93044	0.1384	5.35912	0.11642	7.2869
34_385	bangladesh	0.00371516	0.0383128	1.78466	0.80732	0.74794	0.71106	0.25916	7.57732	0.23248	5.98316	1.54024	1.1949	2.916	1.26782	0.19732	4.93908	0.21004	6.2306
27_456	bangladesh	0.0114559	0.0288357	1.84538	0.80956	0.63674	0.87912	0.15356	7.68534	0.06392	7.7127	1.5986	1.3134	2.33852	1.57438	0.11432	5.88626	0.05146	7.85282
27_456	bangladesh	0.0114559	0.0288357	1.84538	0.80956	0.63674	0.87912	0.15356	7.68534	0.06392	7.7127	1.5986	1.3134	2.33852	1.57438	0.11432	5.88626	0.05146	7.85282
27_456	bangladesh	0.0114559	0.0288357	1.84538	0.80956	0.63674	0.87912	0.15356	7.68534	0.06392	7.7127	1.5986	1.3134	2.33852	1.57438	0.11432	5.88626	0.05146	7.85282
17_101	bangladesh	0.00500554	0.0338553	1.83842	0.74864	0.63282	0.75068	0.21688	7.69198	0.08484	6.49276	1.50876	1.4664	2.34178	1.70744	0.15276	5.37656	0.05974	6.75466
3_601	bangladesh	0.00437702	0.0317672	1.83422	1.05638	0.6574	0.89894	0.15442	9.5515	0.1213	7.3104	1.60732	1.53258	2.53562	1.48064	0.12952	6.66018	0.11428	7.47576
3_601	bangladesh	0.00437702	0.0317672	1.83422	1.05638	0.6574	0.89894	0.15442	9.5515	0.1213	7.3104	1.60732	1.53258	2.53562	1.48064	0.12952	6.66018	0.11428	7.47576
3_601	bangladesh	0.00437702	0.0317672	1.83422	1.05638	0.6574	0.89894	0.15442	9.5515	0.1213	7.3104	1.60732	1.53258	2.53562	1.48064	0.12952	6.66018	0.11428	7.47576
1_336	bangladesh	0.0105803	0.0208409	1.85362	0.88954	0.68018	0.86964	0.18228	10.1457	0.08066	8.45996	1.56466	1.2537	2.71412	1.54074	0.10048	5.48642	0.0525	8.85612
1_336	bangladesh	0.0105803	0.0208409	1.85362	0.88954	0.68018	0.86964	0.18228	10.1457	0.08066	8.45996	1.56466	1.2537	2.71412	1.54074	0.10048	5.48642	0.0525	8.85612
1_336	bangladesh	0.0105803	0.0208409	1.85362	0.88954	0.68018	0.86964	0.18228	10.1457	0.08066	8.45996	1.56466	1.2537	2.71412	1.54074	0.10048	5.48642	0.0525	8.85612
1_336	bangladesh	0.0105803	0.0208409	1.85362	0.88954	0.68018	0.86964	0.18228	10.1457	0.08066	8.45996	1.56466	1.2537	2.71412	1.54074	0.10048	5.48642	0.0525	8.85612
29_80	bangladesh	0.00272932	0.0297267	1.87416	0.96484	0.70048	0.74992	0.15766	10.3631	0.07516	6.87382	1.52098	2.0156	2.85542	1.78226	0.12242	7.24352	0.06368	7.00838
20_52	bangladesh	0.00642155	0.0287399	1.90534	0.81094	0.62678	0.72348	0.0744	9.53868	0.0609	7.58172	1.59858	1.5483	2.51554	1.52936	0.06312	7.10186	0.05698	7.6475
1_371	bangladesh	0.00656682	0.0267365	1.84422	0.6427	0.65646	0.71606	0.18	6.9733	0.0875	6.97138	1.56852	1.05456	3.34492	1.44438	0.12118	4.4875	0.073	7.15674
1_581	bangladesh	0.00746109	0.0387615	1.81256	0.95864	0.62886	0.65544	0.29344	10.024	0.2461	5.57308	1.46234	1.30978	2.97198	1.33968	0.17926	4.0062	0.22416	5.95522
7_119	bangladesh	0.00180376	0.0322347	1.82122	0.783	0.62042	0.77126	0.20578	8.66672	0.10542	7.61384	1.5575	1.4182	2.41944	1.61926	0.1564	6.16892	0.08924	7.84998
4_196	bangladesh	0.0100307	0.0300627	1.85886	0.7276	0.66188	0.86344	0.16272	7.6909	0.14166	7.89916	1.53854	1.35982	2.49252	1.81542	0.13562	5.5172	0.13382	8.03354
35_538	bangladesh	0.00647913	0.0370426	1.79254	0.82282	0.57394	0.72232	0.29172	7.29014	0.19702	5.53722	1.46784	1.40246	2.479	1.50094	0.21964	4.6693	0.18198	5.73546
1_31	bangladesh	0.00326555	0.028436	1.87576	0.63652	0.61226	0.56048	0.13576	8.4338	0.08192	6.22904	1.57296	1.2418	2.785	1.33986	0.0926	5.20348	0.0617	6.4188
23_42	bangladesh	0.00554655	0.0354321	1.82626	0.79142	0.60566	0.71688	0.23314	8.97708	0.12074	7.07834	1.49264	1.63232	2.58768	1.72348	0.18132	6.3949	0.10718	7.34878
4_23	bangladesh	0.0059277	0.0223585	1.91022	0.65158	0.62756	0.72884	0.15304	8.22768	0.0985	6.58828	1.47288	1.41316	2.32096	1.89356	0.09744	4.57436	0.07712	6.70514
4_23	bangladesh	0.0059277	0.0223585	1.91022	0.65158	0.62756	0.72884	0.15304	8.22768	0.0985	6.58828	1.47288	1.41316	2.32096	1.89356	0.09744	4.57436	0.07712	6.70514
18_105	bangladesh	0.00493709	0.0295472	1.86934	0.75988	0.67774	0.6608	0.16492	9.23814	0.07592	6.90378	1.53908	1.52958	2.96004	1.54152	0.11144	6.40712	0.05218	7.14656
32_102	bangladesh	0.00365324	0.0359905	1.8503	0.77814	0.69308	0.67668	0.19488	8.83	0.09524	6.43398	1.53088	1.48606	2.83668	1.5433	0.13114	5.7505	0.08188	6.64864
29_324	bangladesh	0.00527663	0.0256958	1.89078	1.02346	0.78934	0.85446	0.08804	9.78354	0.03914	7.24766	1.62094	1.64936	2.82138	1.5353	0.06332	7.05794	0.02914	7.35632
29_324	bangladesh	0.00527663	0.0256958	1.89078	1.02346	0.78934	0.85446	0.08804	9.78354	0.03914	7.24766	1.62094	1.64936	2.82138	1.5353	0.06332	7.05794	0.02914	7.35632
29_324	bangladesh	0.00527663	0.0256958	1.89078	1.02346	0.78934	0.85446	0.08804	9.78354	0.03914	7.24766	1.62094	1.64936	2.82138	1.5353	0.06332	7.05794	0.02914	7.35632
3_72	bangladesh	0.0149474	0.0354849	1.83404	0.75216	0.5533	0.69164	0.21392	8.21084	0.13794	6.65336	1.5008	1.50596	2.1871	1.53814	0.17728	6.22442	0.12718	6.8213
22_4	bangladesh	0.00388891	0.0264091	1.86352	0.72028	0.74978	0.7633	0.1933	9.63518	0.10246	8.2007	1.50708	1.55896	3.22594	1.95464	0.12748	6.20156	0.07956	8.52648
22_4	bangladesh	0.00388891	0.0264091	1.86352	0.72028	0.74978	0.7633	0.1933	9.63518	0.10246	8.2007	1.50708	1.55896	3.22594	1.95464	0.12748	6.20156	0.07956	8.52648
22_4	bangladesh	0.00388891	0.0264091	1.86352	0.72028	0.74978	0.7633	0.1933	9.63518	0.10246	8.2007	1.50708	1.55896	3.22594	1.95464	0.12748	6.20156	0.07956	8.52648
33_16	bangladesh	0.00516826	0.0276198	1.86658	0.63234	0.75336	0.73272	0.18492	7.80328	0.12368	7.3452	1.50098	1.29616	3.0152	1.75246	0.13506	5.0544	0.1115	7.55504
17_473	bangladesh	0.00789081	0.0297395	1.81908	0.63198	0.72092	0.71746	0.27844	6.121	0.24946	5.71648	1.46716	0.90578	2.99136	1.36022	0.17868	3.08504	0.21282	6.04096
17_473	bangladesh	0.00789081	0.0297395	1.81908	0.63198	0.72092	0.71746	0.27844	6.121	0.24946	5.71648	1.46716	0.90578	2.99136	1.36022	0.17868	3.08504	0.21282	6.04096
25_342	bangladesh	0.00768583	0.0325439	1.79392	0.70068	0.52484	0.73802	0.2222	7.88238	0.12278	7.7099	1.59122	1.05706	2.44084	1.25906	0.17064	5.81012	0.10438	7.98168
11_374	bangladesh	0.00735854	0.0258735	1.81228	0.85184	0.76288	1.07784	0.25164	8.07448	0.261	8.38246	1.49304	1.4429	2.6729	2.20048	0.19594	4.8447	0.23728	8.63584
11_374	bangladesh	0.00735854	0.0258735	1.81228	0.85184	0.76288	1.07784	0.25164	8.07448	0.261	8.38246	1.49304	1.4429	2.6729	2.20048	0.19594	4.8447	0.23728	8.63584
21_279	bangladesh	0.00607262	0.0320673	1.9111	1.09706	0.8499	0.77396	0.13546	10.2306	0.07788	6.0863	1.49724	1.97682	3.21348	1.6398	0.09214	6.71992	0.05378	6.22638
20_211	bangladesh	0.011298	0.0249114	1.83132	0.75668	0.87396	0.6356	0.24634	9.24486	0.15518	6.36254	1.52552	1.10782	3.62426	1.28194	0.12856	4.57506	0.09912	6.89458
28_680	bangladesh	0.00320614	0.0348815	1.78068	0.7679	0.66088	0.7941	0.24612	7.2153	0.1779	6.93188	1.56814	1.23524	2.5355	1.43356	0.20006	5.55828	0.15494	7.14012
28_69	bangladesh	0.00793805	0.0362196	1.8183	0.7184	0.57812	0.70616	0.26802	8.65064	0.13342	6.78752	1.47258	1.44104	2.20848	1.66282	0.18818	5.53956	0.11166	7.11668
30_535	bangladesh	0.00453083	0.0466419	1.78108	0.89816	0.5702	0.6977	0.28622	7.75342	0.15606	5.46396	1.50376	1.50842	2.30368	1.34384	0.22142	5.65668	0.13438	5.63646
25_359	bangladesh	0.00328805	0.0286944	1.83926	0.90888	0.70318	0.95402	0.21738	8.57512	0.13476	7.77036	1.50958	1.5721	3.09068	1.97622	0.15794	5.69366	0.1156	8.09738
25_359	bangladesh	0.00328805	0.0286944	1.83926	0.90888	0.70318	0.95402	0.21738	8.57512	0.13476	7.77036	1.50958	1.5721	3.09068	1.97622	0.15794	5.69366	0.1156	8.09738
31_281	bangladesh	0.00341951	0.0277279	1.8971	1.09942	0.8092	0.87126	0.15946	11.0508	0.12816	7.22084	1.48474	2.04154	3.23868	1.94686	0.11352	6.78906	0.11346	7.48212
24_64	bangladesh	0.00265391	0.0247631	1.92482	0.82958	0.81064	0.7392	0.0862	10.0308	0.08502	7.36832	1.5469	1.46416	3.43194	1.65396	0.06694	5.8052	0.08274	7.54422
24_106	bangladesh	0.00366256	0.040576	1.80614	0.6718	0.6252	0.61038	0.27174	7.44494	0.2141	5.64852	1.4714	1.29948	2.511	1.3959	0.2135	4.8622	0.20084	5.84826
9_175	bangladesh	0.0101203	0.0337649	1.8367	0.65112	0.67812	0.8058	0.22918	6.81326	0.19146	7.34864	1.47176	1.12044	2.67	1.66148	0.18898	4.57762	0.18612	7.53678
31_144	bangladesh	0.00413702	0.0409745	1.83034	0.8213	0.75322	0.61742	0.24662	8.8415	0.1651	5.5244	1.49392	1.46888	3.01208	1.35194	0.16456	5.50004	0.13884	5.81118
14_279	bangladesh	0.00545535	0.0282307	1.78724	0.84096	0.81592	0.8367	0.27174	8.75112	0.22268	7.05312	1.55326	1.20034	2.96986	1.50274	0.17662	4.4401	0.18864	7.45402
27_19	bangladesh	0.00934743	0.0302127	1.85504	0.6333	0.60832	0.56126	0.23288	7.83992	0.12118	5.74076	1.46134	1.28144	2.55336	1.39752	0.15596	4.98874	0.0981	5.9566
33_479	bangladesh	0.00986352	0.0336542	1.80882	1.04426	0.57706	0.94708	0.23012	9.50482	0.12202	7.95838	1.53824	1.732	2.22448	1.76302	0.18598	7.31012	0.11534	8.26014
3_71	bangladesh	0.00363627	0.024843	1.90928	0.79134	0.87656	0.80152	0.08086	9.43828	0.07156	8.16376	1.60012	1.20756	3.50832	1.51388	0.05616	5.59636	0.06656	8.28982
5_327	bangladesh	0.00853917	0.0273076	1.87262	0.89948	0.7543	0.9648	0.12562	8.25392	0.0889	8.08098	1.59386	1.4415	2.66454	1.683	0.09772	6.35458	0.07878	8.14666
1_305	bangladesh	0.00636684	0.0269874	1.87346	0.90502	0.53308	0.76398	0.14064	9.75828	0.04836	7.25028	1.58438	1.52278	2.22766	1.50816	0.09002	6.62096	0.0338	7.49808
18_312	bangladesh	0.00483606	0.0258827	1.91372	0.99158	0.63464	0.85158	0.15712	10.272	0.15268	7.63068	1.45244	1.74118	3.4874	1.96938	0.11272	6.01606	0.15274	7.77744
18_312	bangladesh	0.00483606	0.0258827	1.91372	0.99158	0.63464	0.85158	0.15712	10.272	0.15268	7.63068	1.45244	1.74118	3.4874	1.96938	0.11272	6.01606	0.15274	7.77744
18_312	bangladesh	0.00483606	0.0258827	1.91372	0.99158	0.63464	0.85158	0.15712	10.272	0.15268	7.63068	1.45244	1.74118	3.4874	1.96938	0.11272	6.01606	0.15274	7.77744
18_312	bangladesh	0.00483606	0.0258827	1.91372	0.99158	0.63464	0.85158	0.15712	10.272	0.15268	7.63068	1.45244	1.74118	3.4874	1.96938	0.11272	6.01606	0.15274	7.77744
29_365	bangladesh	0.00808438	0.0322404	1.81698	0.83346	0.70462	0.84428	0.24206	8.04044	0.1993	7.12278	1.50094	1.37648	2.5938	1.64732	0.19262	5.45008	0.18828	7.39238
29_365	bangladesh	0.00808438	0.0322404	1.81698	0.83346	0.70462	0.84428	0.24206	8.04044	0.1993	7.12278	1.50094	1.37648	2.5938	1.64732	0.19262	5.45008	0.18828	7.39238
31_474	bangladesh	0.00502517	0.0325529	1.79466	0.73164	0.63136	0.6764	0.2247	7.43044	0.14672	6.23104	1.5922	1.16134	2.58478	1.22858	0.17124	5.17564	0.12492	6.41556
31_474	bangladesh	0.00502517	0.0325529	1.79466	0.73164	0.63136	0.6764	0.2247	7.43044	0.14672	6.23104	1.5922	1.16134	2.58478	1.22858	0.17124	5.17564	0.12492	6.41556
23_85	bangladesh	0.00641292	0.0451573	1.80434	0.78354	0.61956	0.583	0.2508	9.2686	0.14126	5.84642	1.53386	1.38938	2.50184	1.1857	0.18028	6.39236	0.11992	6.11546
17_320	bangladesh	0.00319687	0.0381966	1.81682	0.74668	0.83442	0.85644	0.24416	7.39978	0.2312	7.45138	1.50336	1.28906	3.33162	1.70386	0.1897	5.12182	0.20256	7.61328
27_544	bangladesh	0.00753886	0.0298956	1.84678	0.90006	0.82068	0.91482	0.1905	8.2348	0.13038	7.4377	1.53776	1.51868	3.03542	1.7526	0.14506	5.94782	0.11082	7.6554
14_36	bangladesh	0.0121147	0.0307042	1.8018	0.6609	0.71998	0.72328	0.30318	8.06668	0.24166	7.397	1.45402	1.24962	3.21186	1.67382	0.2114	5.11194	0.20396	7.82188
19_142	bangladesh	0.00983269	0.025557	1.85226	0.771	0.69038	0.88792	0.18228	8.85002	0.1641	8.88048	1.53794	1.41318	2.78358	1.91602	0.14168	6.03766	0.15008	9.22422
15_4	bangladesh	0.00363682	0.0259532	1.86296	0.8042	0.661	0.79088	0.18768	10.5672	0.11112	7.96058	1.51338	1.90092	2.38922	2.0866	0.13666	7.02308	0.09382	8.21592
6_104	bangladesh	0.00446903	0.0217514	1.92382	0.7042	0.61826	0.78768	0.06536	8.27238	0.06218	7.68786	1.59218	1.2382	2.85366	1.77726	0.05134	4.63884	0.0563	7.78022
6_104	bangladesh	0.00446903	0.0217514	1.92382	0.7042	0.61826	0.78768	0.06536	8.27238	0.06218	7.68786	1.59218	1.2382	2.85366	1.77726	0.05134	4.63884	0.0563	7.78022
29_131	bangladesh	0.00486057	0.0361295	1.82724	0.86228	0.64114	0.74898	0.23838	8.83156	0.10092	6.5658	1.50798	1.81174	2.52546	1.7494	0.17068	6.51708	0.07776	6.75866
20_434	bangladesh	0.00590504	0.0272065	1.85586	0.72426	0.68672	0.92002	0.17122	7.3303	0.12918	8.35474	1.54952	1.21672	3.1318	1.79046	0.13588	5.22064	0.11178	8.59682
7_255	bangladesh	0.00195541	0.0281241	1.81644	0.9416	0.59654	1.0852	0.20392	8.6273	0.16324	9.21356	1.55798	1.72	2.31262	2.1537	0.1819	7.01528	0.1564	9.37978
13_469	bangladesh	0.0022253	0.030377	1.8213	0.90736	0.5756	0.82002	0.21776	8.72856	0.14822	7.19692	1.54648	1.5703	2.65848	1.6367	0.16864	6.24296	0.14064	7.41604
13_469	bangladesh	0.0022253	0.030377	1.8213	0.90736	0.5756	0.82002	0.21776	8.72856	0.14822	7.19692	1.54648	1.5703	2.65848	1.6367	0.16864	6.24296	0.14064	7.41604
13_469	bangladesh	0.0022253	0.030377	1.8213	0.90736	0.5756	0.82002	0.21776	8.72856	0.14822	7.19692	1.54648	1.5703	2.65848	1.6367	0.16864	6.24296	0.14064	7.41604
20_415	bangladesh	0.00930709	0.0332761	1.78164	0.69042	0.70758	0.76238	0.3036	7.42496	0.15496	6.77962	1.50708	1.07828	2.61784	1.43908	0.20754	4.56108	0.1273	7.30408
20_415	bangladesh	0.00930709	0.0332761	1.78164	0.69042	0.70758	0.76238	0.3036	7.42496	0.15496	6.77962	1.50708	1.07828	2.61784	1.43908	0.20754	4.56108	0.1273	7.30408
20_415	bangladesh	0.00930709	0.0332761	1.78164	0.69042	0.70758	0.76238	0.3036	7.42496	0.15496	6.77962	1.50708	1.07828	2.61784	1.43908	0.20754	4.56108	0.1273	7.30408
20_415	bangladesh	0.00930709	0.0332761	1.78164	0.69042	0.70758	0.76238	0.3036	7.42496	0.15496	6.77962	1.50708	1.07828	2.61784	1.43908	0.20754	4.56108	0.1273	7.30408
20_415	bangladesh	0.00930709	0.0332761	1.78164	0.69042	0.70758	0.76238	0.3036	7.42496	0.15496	6.77962	1.50708	1.07828	2.61784	1.43908	0.20754	4.56108	0.1273	7.30408
20_415	bangladesh	0.00930709	0.0332761	1.78164	0.69042	0.70758	0.76238	0.3036	7.42496	0.15496	6.77962	1.50708	1.07828	2.61784	1.43908	0.20754	4.56108	0.1273	7.30408
20_415	bangladesh	0.00930709	0.0332761	1.78164	0.69042	0.70758	0.76238	0.3036	7.42496	0.15496	6.77962	1.50708	1.07828	2.61784	1.43908	0.20754	4.56108	0.1273	7.30408
20_415	bangladesh	0.00930709	0.0332761	1.78164	0.69042	0.70758	0.76238	0.3036	7.42496	0.15496	6.77962	1.50708	1.07828	2.61784	1.43908	0.20754	4.56108	0.1273	7.30408
20_415	bangladesh	0.00930709	0.0332761	1.78164	0.69042	0.70758	0.76238	0.3036	7.42496	0.15496	6.77962	1.50708	1.07828	2.61784	1.43908	0.20754	4.56108	0.1273	7.30408
20_415	bangladesh	0.00930709	0.0332761	1.78164	0.69042	0.70758	0.76238	0.3036	7.42496	0.15496	6.77962	1.50708	1.07828	2.61784	1.43908	0.20754	4.56108	0.1273	7.30408
20_415	bangladesh	0.00930709	0.0332761	1.78164	0.69042	0.70758	0.76238	0.3036	7.42496	0.15496	6.77962	1.50708	1.07828	2.61784	1.43908	0.20754	4.56108	0.1273	7.30408
20_415	bangladesh	0.00930709	0.0332761	1.78164	0.69042	0.70758	0.76238	0.3036	7.42496	0.15496	6.77962	1.50708	1.07828	2.61784	1.43908	0.20754	4.56108	0.1273	7.30408
20_415	bangladesh	0.00930709	0.0332761	1.78164	0.69042	0.70758	0.76238	0.3036	7.42496	0.15496	6.77962	1.50708	1.07828	2.61784	1.43908	0.20754	4.56108	0.1273	7.30408
20_415	bangladesh	0.00930709	0.0332761	1.78164	0.69042	0.70758	0.76238	0.3036	7.42496	0.15496	6.77962	1.50708	1.07828	2.61784	1.43908	0.20754	4.56108	0.1273	7.30408
20_415	bangladesh	0.00930709	0.0332761	1.78164	0.69042	0.70758	0.76238	0.3036	7.42496	0.15496	6.77962	1.50708	1.07828	2.61784	1.43908	0.20754	4.56108	0.1273	7.30408
20_415	bangladesh	0.00930709	0.0332761	1.78164	0.69042	0.70758	0.76238	0.3036	7.42496	0.15496	6.77962	1.50708	1.07828	2.61784	1.43908	0.20754	4.56108	0.1273	7.30408
20_415	bangladesh	0.00930709	0.0332761	1.78164	0.69042	0.70758	0.76238	0.3036	7.42496	0.15496	6.77962	1.50708	1.07828	2.61784	1.43908	0.20754	4.56108	0.1273	7.30408
20_415	bangladesh	0.00930709	0.0332761	1.78164	0.69042	0.70758	0.76238	0.3036	7.42496	0.15496	6.77962	1.50708	1.07828	2.61784	1.43908	0.20754	4.56108	0.1273	7.30408
20_415	bangladesh	0.00930709	0.0332761	1.78164	0.69042	0.70758	0.76238	0.3036	7.42496	0.15496	6.77962	1.50708	1.07828	2.61784	1.43908	0.20754	4.56108	0.1273	7.30408
20_415	bangladesh	0.00930709	0.0332761	1.78164	0.69042	0.70758	0.76238	0.3036	7.42496	0.15496	6.77962	1.50708	1.07828	2.61784	1.43908	0.20754	4.56108	0.1273	7.30408
20_415	bangladesh	0.00930709	0.0332761	1.78164	0.69042	0.70758	0.76238	0.3036	7.42496	0.15496	6.77962	1.50708	1.07828	2.61784	1.43908	0.20754	4.56108	0.1273	7.30408
20_415	bangladesh	0.00930709	0.0332761	1.78164	0.69042	0.70758	0.76238	0.3036	7.42496	0.15496	6.77962	1.50708	1.07828	2.61784	1.43908	0.20754	4.56108	0.1273	7.30408
20_415	bangladesh	0.00930709	0.0332761	1.78164	0.69042	0.70758	0.76238	0.3036	7.42496	0.15496	6.77962	1.50708	1.07828	2.61784	1.43908	0.20754	4.56108	0.1273	7.30408
20_415	bangladesh	0.00930709	0.0332761	1.78164	0.69042	0.70758	0.76238	0.3036	7.42496	0.15496	6.77962	1.50708	1.07828	2.61784	1.43908	0.20754	4.56108	0.1273	7.30408
20_415	bangladesh	0.00930709	0.0332761	1.78164	0.69042	0.70758	0.76238	0.3036	7.42496	0.15496	6.77962	1.50708	1.07828	2.61784	1.43908	0.20754	4.56108	0.1273	7.30408
20_415	bangladesh	0.00930709	0.0332761	1.78164	0.69042	0.70758	0.76238	0.3036	7.42496	0.15496	6.77962	1.50708	1.07828	2.61784	1.43908	0.20754	4.56108	0.1273	7.30408
20_415	bangladesh	0.00930709	0.0332761	1.78164	0.69042	0.70758	0.76238	0.3036	7.42496	0.15496	6.77962	1.50708	1.07828	2.61784	1.43908	0.20754	4.56108	0.1273	7.30408
20_415	bangladesh	0.00930709	0.0332761	1.78164	0.69042	0.70758	0.76238	0.3036	7.42496	0.15496	6.77962	1.50708	1.07828	2.61784	1.43908	0.20754	4.56108	0.1273	7.30408
21_419	bangladesh	0.00570662	0.0378866	1.82138	0.92758	0.70198	0.63188	0.26896	9.69002	0.19988	5.3393	1.47572	1.62914	2.89512	1.38872	0.1856	5.5726	0.17008	5.65302
21_419	bangladesh	0.00570662	0.0378866	1.82138	0.92758	0.70198	0.63188	0.26896	9.69002	0.19988	5.3393	1.47572	1.62914	2.89512	1.38872	0.1856	5.5726	0.17008	5.65302
23_177	bangladesh	0.00321753	0.0360904	1.86196	1.0338	0.71268	0.76974	0.19484	9.88464	0.08732	6.35732	1.50368	1.81094	2.64532	1.5627	0.14414	6.85574	0.06438	6.5054
23_177	bangladesh	0.00321753	0.0360904	1.86196	1.0338	0.71268	0.76974	0.19484	9.88464	0.08732	6.35732	1.50368	1.81094	2.64532	1.5627	0.14414	6.85574	0.06438	6.5054
23_177	bangladesh	0.00321753	0.0360904	1.86196	1.0338	0.71268	0.76974	0.19484	9.88464	0.08732	6.35732	1.50368	1.81094	2.64532	1.5627	0.14414	6.85574	0.06438	6.5054
23_177	bangladesh	0.00321753	0.0360904	1.86196	1.0338	0.71268	0.76974	0.19484	9.88464	0.08732	6.35732	1.50368	1.81094	2.64532	1.5627	0.14414	6.85574	0.06438	6.5054
34_157	bangladesh	0.00269461	0.034674	1.79102	0.82772	0.75216	0.76876	0.29346	8.73462	0.21692	6.51818	1.5063	1.34766	2.79924	1.55226	0.19802	4.88042	0.18452	6.95384
34_157	bangladesh	0.00269461	0.034674	1.79102	0.82772	0.75216	0.76876	0.29346	8.73462	0.21692	6.51818	1.5063	1.34766	2.79924	1.55226	0.19802	4.88042	0.18452	6.95384
34_157	bangladesh	0.00269461	0.034674	1.79102	0.82772	0.75216	0.76876	0.29346	8.73462	0.21692	6.51818	1.5063	1.34766	2.79924	1.55226	0.19802	4.88042	0.18452	6.95384
34_157	bangladesh	0.00269461	0.034674	1.79102	0.82772	0.75216	0.76876	0.29346	8.73462	0.21692	6.51818	1.5063	1.34766	2.79924	1.55226	0.19802	4.88042	0.18452	6.95384
18_36	bangladesh	0.00415046	0.0368444	1.79686	0.60586	0.72232	0.61944	0.2799	7.11002	0.15432	5.91758	1.5128	1.21184	2.65558	1.43636	0.1933	4.7508	0.11904	6.1269
18_36	bangladesh	0.00415046	0.0368444	1.79686	0.60586	0.72232	0.61944	0.2799	7.11002	0.15432	5.91758	1.5128	1.21184	2.65558	1.43636	0.1933	4.7508	0.11904	6.1269
18_36	bangladesh	0.00415046	0.0368444	1.79686	0.60586	0.72232	0.61944	0.2799	7.11002	0.15432	5.91758	1.5128	1.21184	2.65558	1.43636	0.1933	4.7508	0.11904	6.1269
18_36	bangladesh	0.00415046	0.0368444	1.79686	0.60586	0.72232	0.61944	0.2799	7.11002	0.15432	5.91758	1.5128	1.21184	2.65558	1.43636	0.1933	4.7508	0.11904	6.1269
18_36	bangladesh	0.00415046	0.0368444	1.79686	0.60586	0.72232	0.61944	0.2799	7.11002	0.15432	5.91758	1.5128	1.21184	2.65558	1.43636	0.1933	4.7508	0.11904	6.1269
18_36	bangladesh	0.00415046	0.0368444	1.79686	0.60586	0.72232	0.61944	0.2799	7.11002	0.15432	5.91758	1.5128	1.21184	2.65558	1.43636	0.1933	4.7508	0.11904	6.1269
5_81	bangladesh	0.00668756	0.0311554	1.87736	0.68804	0.53106	0.73734	0.15258	7.7326	0.07438	7.39012	1.54036	1.33058	2.29176	1.6287	0.11834	5.67494	0.0626	7.46286
1_359	bangladesh	0.0092581	0.0251253	1.89362	0.66256	0.65194	0.8145	0.09872	6.91476	0.07814	7.74736	1.59952	1.02358	2.7549	1.4406	0.07982	4.84344	0.07116	7.82768
1_359	bangladesh	0.0092581	0.0251253	1.89362	0.66256	0.65194	0.8145	0.09872	6.91476	0.07814	7.74736	1.59952	1.02358	2.7549	1.4406	0.07982	4.84344	0.07116	7.82768
31_116	bangladesh	0.00506726	0.0320161	1.8578	1.06072	0.77568	0.68582	0.15892	11.8218	0.10502	6.58668	1.57998	1.88254	3.1373	1.43106	0.11688	7.8131	0.09186	6.81116
31_116	bangladesh	0.00506726	0.0320161	1.8578	1.06072	0.77568	0.68582	0.15892	11.8218	0.10502	6.58668	1.57998	1.88254	3.1373	1.43106	0.11688	7.8131	0.09186	6.81116
31_116	bangladesh	0.00506726	0.0320161	1.8578	1.06072	0.77568	0.68582	0.15892	11.8218	0.10502	6.58668	1.57998	1.88254	3.1373	1.43106	0.11688	7.8131	0.09186	6.81116
31_116	bangladesh	0.00506726	0.0320161	1.8578	1.06072	0.77568	0.68582	0.15892	11.8218	0.10502	6.58668	1.57998	1.88254	3.1373	1.43106	0.11688	7.8131	0.09186	6.81116
31_116	bangladesh	0.00506726	0.0320161	1.8578	1.06072	0.77568	0.68582	0.15892	11.8218	0.10502	6.58668	1.57998	1.88254	3.1373	1.43106	0.11688	7.8131	0.09186	6.81116
31_39	bangladesh	0.00281072	0.0248952	1.92002	1.0041	0.76446	0.8157	0.07888	11.1526	0.04824	7.39112	1.58136	1.84198	2.65506	1.75692	0.0597	7.06168	0.04356	7.55476
31_39	bangladesh	0.00281072	0.0248952	1.92002	1.0041	0.76446	0.8157	0.07888	11.1526	0.04824	7.39112	1.58136	1.84198	2.65506	1.75692	0.0597	7.06168	0.04356	7.55476
31_39	bangladesh	0.00281072	0.0248952	1.92002	1.0041	0.76446	0.8157	0.07888	11.1526	0.04824	7.39112	1.58136	1.84198	2.65506	1.75692	0.0597	7.06168	0.04356	7.55476
33_122	bangladesh	0.00270327	0.0354168	1.80484	0.75054	0.56364	0.74856	0.27734	7.68116	0.1621	6.66714	1.46924	1.57008	2.40556	1.77618	0.22108	5.71198	0.14866	6.92
4_607	bangladesh	0.0132872	0.0265928	1.8064	0.76934	0.7076	0.82178	0.26942	7.88804	0.18994	6.8521	1.5314	1.05288	2.66492	1.4498	0.16598	3.80058	0.14726	7.28548
18_69	bangladesh	0.0109435	0.0372278	1.82552	0.76664	0.64828	0.68562	0.24378	8.3036	0.15488	6.26986	1.48684	1.45056	2.3488	1.47628	0.19284	5.71354	0.14082	6.38994
1_101	bangladesh	0.00695091	0.0335103	1.85902	1.02538	0.75292	0.84434	0.22018	10.9488	0.121	7.30316	1.48204	2.0104	2.90256	1.93024	0.14796	7.26946	0.09746	7.58464
1_101	bangladesh	0.00695091	0.0335103	1.85902	1.02538	0.75292	0.84434	0.22018	10.9488	0.121	7.30316	1.48204	2.0104	2.90256	1.93024	0.14796	7.26946	0.09746	7.58464
1_101	bangladesh	0.00695091	0.0335103	1.85902	1.02538	0.75292	0.84434	0.22018	10.9488	0.121	7.30316	1.48204	2.0104	2.90256	1.93024	0.14796	7.26946	0.09746	7.58464
22_508	bangladesh	0.0101339	0.0379959	1.79252	0.79266	0.57782	0.74824	0.2624	7.57332	0.15486	6.56534	1.52312	1.22976	2.32644	1.29878	0.21192	5.56256	0.1429	6.77954
22_508	bangladesh	0.0101339	0.0379959	1.79252	0.79266	0.57782	0.74824	0.2624	7.57332	0.15486	6.56534	1.52312	1.22976	2.32644	1.29878	0.21192	5.56256	0.1429	6.77954
20_117	bangladesh	0.00499121	0.0308471	1.91184	1.00724	0.79224	0.65304	0.09396	11.0885	0.0739	5.8571	1.58536	1.61898	3.18014	1.3382	0.05992	6.20122	0.05826	6.07436
13_582	bangladesh	0.00811069	0.0361758	1.82292	0.99286	0.63534	0.9497	0.2223	8.17396	0.17304	7.16728	1.51574	1.75048	2.4353	1.8897	0.19318	6.19698	0.1638	7.29772
13_582	bangladesh	0.00811069	0.0361758	1.82292	0.99286	0.63534	0.9497	0.2223	8.17396	0.17304	7.16728	1.51574	1.75048	2.4353	1.8897	0.19318	6.19698	0.1638	7.29772
21_49	bangladesh	0.00868248	0.0339897	1.81638	0.59596	0.55596	0.73472	0.26136	6.75606	0.09652	7.0269	1.49102	1.32932	2.26784	1.8458	0.19226	4.89334	0.07346	7.34462
13_166	bangladesh	0.0129964	0.0368245	1.81448	1.1201	0.62144	0.77978	0.2422	11.2455	0.1225	6.97208	1.51466	1.86012	2.28176	1.46714	0.19286	8.35922	0.11052	7.26854
13_166	bangladesh	0.0129964	0.0368245	1.81448	1.1201	0.62144	0.77978	0.2422	11.2455	0.1225	6.97208	1.51466	1.86012	2.28176	1.46714	0.19286	8.35922	0.11052	7.26854
13_166	bangladesh	0.0129964	0.0368245	1.81448	1.1201	0.62144	0.77978	0.2422	11.2455	0.1225	6.97208	1.51466	1.86012	2.28176	1.46714	0.19286	8.35922	0.11052	7.26854
13_166	bangladesh	0.0129964	0.0368245	1.81448	1.1201	0.62144	0.77978	0.2422	11.2455	0.1225	6.97208	1.51466	1.86012	2.28176	1.46714	0.19286	8.35922	0.11052	7.26854
28_14	bangladesh	0.00673306	0.0276182	1.84022	0.59394	0.90378	0.77934	0.22034	7.75656	0.26666	7.79972	1.50088	1.21212	3.27182	1.91244	0.17192	4.71448	0.24162	8.0963
28_14	bangladesh	0.00673306	0.0276182	1.84022	0.59394	0.90378	0.77934	0.22034	7.75656	0.26666	7.79972	1.50088	1.21212	3.27182	1.91244	0.17192	4.71448	0.24162	8.0963
32_130	bangladesh	0.00283432	0.0346371	1.81518	0.72862	0.75888	0.6688	0.28234	8.1056	0.23466	6.03498	1.47124	1.2896	2.8926	1.51024	0.1933	4.73176	0.19658	6.36074
32_130	bangladesh	0.00283432	0.0346371	1.81518	0.72862	0.75888	0.6688	0.28234	8.1056	0.23466	6.03498	1.47124	1.2896	2.8926	1.51024	0.1933	4.73176	0.19658	6.36074
32_130	bangladesh	0.00283432	0.0346371	1.81518	0.72862	0.75888	0.6688	0.28234	8.1056	0.23466	6.03498	1.47124	1.2896	2.8926	1.51024	0.1933	4.73176	0.19658	6.36074
32_130	bangladesh	0.00283432	0.0346371	1.81518	0.72862	0.75888	0.6688	0.28234	8.1056	0.23466	6.03498	1.47124	1.2896	2.8926	1.51024	0.1933	4.73176	0.19658	6.36074
21_284	bangladesh	0.00742079	0.0308444	1.80156	0.75138	0.83486	0.84894	0.28984	7.81626	0.2671	7.26844	1.474	1.34308	3.35894	1.81044	0.21314	4.95634	0.2402	7.64752
21_284	bangladesh	0.00742079	0.0308444	1.80156	0.75138	0.83486	0.84894	0.28984	7.81626	0.2671	7.26844	1.474	1.34308	3.35894	1.81044	0.21314	4.95634	0.2402	7.64752
34_361	bangladesh	0.00249304	0.0316465	1.82008	0.9631	0.76224	1.02628	0.24138	8.56744	0.23874	8.00232	1.50028	1.6884	3.0222	2.03638	0.19594	6.13712	0.23074	8.2166
15_484	bangladesh	0.00368383	0.0289282	1.8606	0.85902	0.7656	0.76068	0.21648	8.17222	0.11982	6.22444	1.49638	1.40638	3.76128	1.59572	0.13624	4.75956	0.09	6.48294
13_247	bangladesh	0.00875881	0.0298994	1.83022	0.7265	0.6923	0.75176	0.22646	7.27546	0.1477	6.57752	1.5303	1.22028	2.62552	1.49946	0.16026	4.83928	0.11784	6.8173
32_483	bangladesh	0.00345649	0.032958	1.8052	0.89214	0.77168	0.84274	0.25304	7.82042	0.1817	6.57206	1.51512	1.51504	2.79264	1.62762	0.20344	5.70924	0.16078	6.80686
33_157	bangladesh	0.00213224	0.0354965	1.8429	0.89732	0.6446	0.71408	0.17396	9.5327	0.11478	6.76376	1.58114	1.59232	2.54802	1.46742	0.13672	6.91652	0.10288	6.96136
28_496	bangladesh	0.00219615	0.0336883	1.82466	0.9116	0.84712	0.8041	0.235	9.0567	0.18766	6.96558	1.51788	1.5754	3.25088	1.62168	0.17662	6.19438	0.15904	7.17886
13_240	bangladesh	0.00736448	0.0298545	1.85266	0.80104	0.64088	0.86416	0.1749	7.94548	0.1342	7.74894	1.55186	1.45376	2.70428	1.75982	0.14326	5.96304	0.12428	7.88474
20_160	bangladesh	0.00720884	0.0324843	1.8634	0.83406	0.62288	0.73736	0.16922	8.3325	0.05782	6.55112	1.551	1.53274	2.23428	1.51672	0.1263	6.25992	0.04316	6.6923
21_292	bangladesh	0.0101348	0.0324839	1.81664	0.8261	0.62966	0.69414	0.23278	8.96234	0.1793	6.40358	1.5439	1.28712	2.4762	1.34312	0.17184	5.27302	0.1661	6.63102
20_524	bangladesh	0.0104921	0.0327339	1.82386	0.87542	0.72064	0.70496	0.2504	9.06584	0.20818	6.43746	1.49228	1.42324	3.13456	1.4013	0.18852	5.67044	0.19778	6.7072
36_540	bangladesh	0.00619384	0.0345607	1.81332	1.02808	0.60894	0.87614	0.22674	9.34842	0.10772	7.21004	1.56438	1.66254	2.33818	1.65612	0.16646	6.40842	0.08582	7.4617
2_46	bangladesh	0.00427715	0.0281092	1.87918	0.83246	0.63764	0.69472	0.18928	9.77526	0.14534	6.51532	1.4864	1.75902	2.83306	1.79994	0.1352	5.76684	0.12602	6.74894
4_406	bangladesh	0.00486202	0.0284918	1.81078	0.65112	0.70608	0.83428	0.22548	6.98258	0.20316	8.11654	1.55016	1.0563	2.7303	1.5133	0.18728	5.09772	0.1862	8.2959
4_406	bangladesh	0.00486202	0.0284918	1.81078	0.65112	0.70608	0.83428	0.22548	6.98258	0.20316	8.11654	1.55016	1.0563	2.7303	1.5133	0.18728	5.09772	0.1862	8.2959
32_355	bangladesh	0.00668602	0.0315886	1.79712	0.77832	0.6731	0.72044	0.2405	8.14356	0.14268	6.86	1.56916	1.26766	2.63334	1.35754	0.18388	5.80854	0.12072	7.03926
18_352	bangladesh	0.00961472	0.0335841	1.79688	0.69718	0.79698	0.8288	0.24326	7.12838	0.23524	7.55694	1.55408	1.10126	2.8921	1.51984	0.19636	4.95184	0.21242	7.7651
18_352	bangladesh	0.00961472	0.0335841	1.79688	0.69718	0.79698	0.8288	0.24326	7.12838	0.23524	7.55694	1.55408	1.10126	2.8921	1.51984	0.19636	4.95184	0.21242	7.7651
35_95	bangladesh	0.00327191	0.02413	1.93026	0.79986	0.54708	0.78728	0.10568	9.58356	0.09058	8.53738	1.5089	1.65652	3.4003	1.96266	0.08606	6.74044	0.08904	8.73302
24_330	bangladesh	0.00252625	0.0298818	1.85604	0.79882	0.68252	0.77442	0.17044	8.0836	0.0783	7.0363	1.57208	1.38804	2.99584	1.5371	0.12296	5.78568	0.06394	7.17772
10_70	bangladesh	0.00342985	0.026352	1.93288	0.88218	0.97722	0.8103	0.06262	9.43682	0.05142	7.31792	1.59244	1.61806	3.6328	1.70312	0.04346	6.2929	0.0455	7.43772
10_70	bangladesh	0.00342985	0.026352	1.93288	0.88218	0.97722	0.8103	0.06262	9.43682	0.05142	7.31792	1.59244	1.61806	3.6328	1.70312	0.04346	6.2929	0.0455	7.43772
27_182	bangladesh	0.00615735	0.0321395	1.82398	0.82612	0.6894	0.78392	0.21022	9.08802	0.16514	7.51734	1.55502	1.43368	2.56656	1.56306	0.17024	6.37632	0.14984	7.67154
27_182	bangladesh	0.00615735	0.0321395	1.82398	0.82612	0.6894	0.78392	0.21022	9.08802	0.16514	7.51734	1.55502	1.43368	2.56656	1.56306	0.17024	6.37632	0.14984	7.67154
15_441	bangladesh	0.00500754	0.0316428	1.80436	1.1125	0.87284	0.92554	0.26686	10.495	0.13234	7.31266	1.53324	1.82548	3.1814	1.74288	0.17756	6.88556	0.08948	7.76842
32_274	bangladesh	0.00611082	0.0306841	1.82518	0.65242	0.7621	0.71876	0.19432	7.31974	0.19342	7.22994	1.57646	1.09802	2.8856	1.36556	0.16304	5.20038	0.1812	7.43174
29_218	bangladesh	0.00504682	0.0435126	1.82222	1.01468	0.74664	0.57492	0.2223	10.5987	0.14816	5.05374	1.5565	1.7543	2.77508	1.16734	0.1608	6.8738	0.12582	5.23534
13_63	bangladesh	0.00413837	0.0354255	1.80394	0.71106	0.7136	0.83594	0.25128	7.237	0.18358	7.37672	1.52102	1.37324	2.65494	1.79588	0.20624	5.4095	0.16146	7.61718
24_272	bangladesh	0.00267867	0.0309617	1.85294	0.9807	0.83428	0.86032	0.20784	9.24816	0.17384	6.79916	1.5144	1.72508	3.06852	1.79242	0.14924	6.10346	0.14716	7.08994
24_12	bangladesh	0.00664081	0.0289318	1.9409	1.02678	0.71946	0.73484	0.06198	11.4981	0.04706	6.90712	1.56982	2.08418	2.63676	1.67172	0.04974	8.01896	0.04048	6.957
24_12	bangladesh	0.00664081	0.0289318	1.9409	1.02678	0.71946	0.73484	0.06198	11.4981	0.04706	6.90712	1.56982	2.08418	2.63676	1.67172	0.04974	8.01896	0.04048	6.957
24_12	bangladesh	0.00664081	0.0289318	1.9409	1.02678	0.71946	0.73484	0.06198	11.4981	0.04706	6.90712	1.56982	2.08418	2.63676	1.67172	0.04974	8.01896	0.04048	6.957
24_12	bangladesh	0.00664081	0.0289318	1.9409	1.02678	0.71946	0.73484	0.06198	11.4981	0.04706	6.90712	1.56982	2.08418	2.63676	1.67172	0.04974	8.01896	0.04048	6.957
27_198	bangladesh	0.00801521	0.0323339	1.80562	0.6569	0.56008	0.77582	0.29716	7.93596	0.1532	7.53712	1.49226	1.11636	2.3824	1.6919	0.18496	4.32902	0.11928	8.12678
21_249	bangladesh	0.00606238	0.0304718	1.84994	0.75264	0.69642	0.55162	0.22716	9.23062	0.14884	5.09814	1.53624	1.07012	3.10168	1.11722	0.1159	3.70836	0.10706	5.4748
21_249	bangladesh	0.00606238	0.0304718	1.84994	0.75264	0.69642	0.55162	0.22716	9.23062	0.14884	5.09814	1.53624	1.07012	3.10168	1.11722	0.1159	3.70836	0.10706	5.4748
9_546	bangladesh	0.00711638	0.037126	1.78578	1.0345	0.71188	0.8212	0.27072	9.753	0.2154	6.7957	1.53088	1.67862	2.6339	1.56868	0.21782	6.55214	0.19698	7.02254
8_513	bangladesh	0.00330177	0.0285356	1.79918	0.8324	0.73208	0.94014	0.23478	7.6366	0.16516	7.75236	1.5698	1.34516	2.71762	1.70826	0.18714	5.53906	0.1349	7.93788
10_41	bangladesh	0.00251848	0.0297861	1.89582	0.8313	0.6909	0.70354	0.16036	10.078	0.11762	7.31718	1.48732	1.6973	3.13408	1.6945	0.13004	6.9991	0.11136	7.53656
10_41	bangladesh	0.00251848	0.0297861	1.89582	0.8313	0.6909	0.70354	0.16036	10.078	0.11762	7.31718	1.48732	1.6973	3.13408	1.6945	0.13004	6.9991	0.11136	7.53656
10_41	bangladesh	0.00251848	0.0297861	1.89582	0.8313	0.6909	0.70354	0.16036	10.078	0.11762	7.31718	1.48732	1.6973	3.13408	1.6945	0.13004	6.9991	0.11136	7.53656
10_41	bangladesh	0.00251848	0.0297861	1.89582	0.8313	0.6909	0.70354	0.16036	10.078	0.11762	7.31718	1.48732	1.6973	3.13408	1.6945	0.13004	6.9991	0.11136	7.53656
10_41	bangladesh	0.00251848	0.0297861	1.89582	0.8313	0.6909	0.70354	0.16036	10.078	0.11762	7.31718	1.48732	1.6973	3.13408	1.6945	0.13004	6.9991	0.11136	7.53656
13_8	bangladesh	0.00374261	0.0291907	1.86164	1.01238	0.81424	0.7741	0.16322	12.7331	0.10088	8.18594	1.57418	1.8317	2.92916	1.67006	0.11824	8.2612	0.08302	8.50542
8_20	bangladesh	0.00361858	0.0244495	1.85622	0.68676	0.72818	0.90854	0.17516	7.62828	0.13806	8.89402	1.54348	1.43742	2.61504	2.0881	0.14818	6.00416	0.12544	9.08642
8_165	bangladesh	0.00656324	0.0313646	1.83848	0.67428	0.86818	0.8129	0.25046	6.44392	0.2698	6.40286	1.4477	1.28112	3.18206	1.7885	0.20412	4.33224	0.25762	6.54742
27_488	bangladesh	0.00488731	0.0317575	1.85626	1.04526	0.62994	0.74272	0.15656	10.2674	0.08896	6.34416	1.59768	1.67112	2.34404	1.3952	0.11506	6.69996	0.07444	6.44572
27_488	bangladesh	0.00488731	0.0317575	1.85626	1.04526	0.62994	0.74272	0.15656	10.2674	0.08896	6.34416	1.59768	1.67112	2.34404	1.3952	0.11506	6.69996	0.07444	6.44572
27_488	bangladesh	0.00488731	0.0317575	1.85626	1.04526	0.62994	0.74272	0.15656	10.2674	0.08896	6.34416	1.59768	1.67112	2.34404	1.3952	0.11506	6.69996	0.07444	6.44572
27_488	bangladesh	0.00488731	0.0317575	1.85626	1.04526	0.62994	0.74272	0.15656	10.2674	0.08896	6.34416	1.59768	1.67112	2.34404	1.3952	0.11506	6.69996	0.07444	6.44572
27_488	bangladesh	0.00488731	0.0317575	1.85626	1.04526	0.62994	0.74272	0.15656	10.2674	0.08896	6.34416	1.59768	1.67112	2.34404	1.3952	0.11506	6.69996	0.07444	6.44572
27_488	bangladesh	0.00488731	0.0317575	1.85626	1.04526	0.62994	0.74272	0.15656	10.2674	0.08896	6.34416	1.59768	1.67112	2.34404	1.3952	0.11506	6.69996	0.07444	6.44572
27_488	bangladesh	0.00488731	0.0317575	1.85626	1.04526	0.62994	0.74272	0.15656	10.2674	0.08896	6.34416	1.59768	1.67112	2.34404	1.3952	0.11506	6.69996	0.07444	6.44572
8_606	bangladesh	0.00695651	0.0379602	1.81826	0.97344	0.55202	0.6973	0.2549	8.87522	0.14634	5.7651	1.51208	1.5139	2.61206	1.30978	0.18234	5.98004	0.12512	6.02744
8_606	bangladesh	0.00695651	0.0379602	1.81826	0.97344	0.55202	0.6973	0.2549	8.87522	0.14634	5.7651	1.51208	1.5139	2.61206	1.30978	0.18234	5.98004	0.12512	6.02744
23_35	bangladesh	0.00177278	0.0275344	1.92204	0.95896	0.77788	0.7748	0.05052	10.2046	0.02722	7.13046	1.63972	1.66082	2.7716	1.49966	0.03786	7.1922	0.02248	7.18724
23_35	bangladesh	0.00177278	0.0275344	1.92204	0.95896	0.77788	0.7748	0.05052	10.2046	0.02722	7.13046	1.63972	1.66082	2.7716	1.49966	0.03786	7.1922	0.02248	7.18724
31_340	bangladesh	0.00395221	0.0451609	1.7983	0.76728	0.66784	0.65564	0.23588	8.0371	0.19378	6.1348	1.56266	1.26416	2.5911	1.24328	0.19728	5.70692	0.18934	6.36636
31_340	bangladesh	0.00395221	0.0451609	1.7983	0.76728	0.66784	0.65564	0.23588	8.0371	0.19378	6.1348	1.56266	1.26416	2.5911	1.24328	0.19728	5.70692	0.18934	6.36636
32_27	bangladesh	0.00283987	0.030278	1.83058	0.80128	0.67478	0.6869	0.2705	10.8611	0.20186	7.11274	1.45886	1.68946	2.83854	1.83236	0.19218	6.21274	0.19432	7.55534
32_27	bangladesh	0.00283987	0.030278	1.83058	0.80128	0.67478	0.6869	0.2705	10.8611	0.20186	7.11274	1.45886	1.68946	2.83854	1.83236	0.19218	6.21274	0.19432	7.55534
35_460	bangladesh	0.0049908	0.0392043	1.829	0.79344	0.63032	0.67002	0.22186	7.50216	0.13622	5.66824	1.54496	1.30496	2.62188	1.28256	0.1617	5.21926	0.11632	5.88168
4_440	bangladesh	0.00394508	0.0260655	1.85956	0.82024	0.74134	0.95506	0.16214	7.91866	0.13236	7.99548	1.58044	1.33576	2.8331	1.87558	0.12064	5.0182	0.12038	8.15196
4_440	bangladesh	0.00394508	0.0260655	1.85956	0.82024	0.74134	0.95506	0.16214	7.91866	0.13236	7.99548	1.58044	1.33576	2.8331	1.87558	0.12064	5.0182	0.12038	8.15196
4_440	bangladesh	0.00394508	0.0260655	1.85956	0.82024	0.74134	0.95506	0.16214	7.91866	0.13236	7.99548	1.58044	1.33576	2.8331	1.87558	0.12064	5.0182	0.12038	8.15196
4_440	bangladesh	0.00394508	0.0260655	1.85956	0.82024	0.74134	0.95506	0.16214	7.91866	0.13236	7.99548	1.58044	1.33576	2.8331	1.87558	0.12064	5.0182	0.12038	8.15196
15_2	bangladesh	0.00178151	0.0190075	1.94652	0.91794	0.88634	1.12844	0.09308	11.6192	0.08696	11.0687	1.5051	1.97612	3.07634	2.80838	0.07254	7.46186	0.07832	11.3056
19_523	bangladesh	0.0126914	0.0246072	1.8967	0.89972	0.8663	1.01146	0.1553	8.3312	0.18362	7.9464	1.50664	1.30684	3.33434	1.81884	0.11792	4.87292	0.17028	8.12844
28_550	bangladesh	0.00913766	0.0323305	1.86812	1.0459	0.69674	0.77876	0.18936	10.4819	0.11802	6.54814	1.5258	1.70394	2.79274	1.5374	0.12872	6.34568	0.09602	6.8055
28_550	bangladesh	0.00913766	0.0323305	1.86812	1.0459	0.69674	0.77876	0.18936	10.4819	0.11802	6.54814	1.5258	1.70394	2.79274	1.5374	0.12872	6.34568	0.09602	6.8055
28_550	bangladesh	0.00913766	0.0323305	1.86812	1.0459	0.69674	0.77876	0.18936	10.4819	0.11802	6.54814	1.5258	1.70394	2.79274	1.5374	0.12872	6.34568	0.09602	6.8055
28_550	bangladesh	0.00913766	0.0323305	1.86812	1.0459	0.69674	0.77876	0.18936	10.4819	0.11802	6.54814	1.5258	1.70394	2.79274	1.5374	0.12872	6.34568	0.09602	6.8055
6_468	bangladesh	0.00860285	0.0243061	1.85104	0.85356	0.6263	0.83464	0.20424	8.1816	0.12176	7.04262	1.52064	1.3911	2.55846	1.60846	0.1563	5.41778	0.1065	7.2787
3_221	bangladesh	0.00773541	0.0283967	1.86484	1.03298	1.0422	0.79532	0.1914	11.3732	0.20086	7.25524	1.53132	1.62366	4.00712	1.58982	0.12882	6.3396	0.16838	7.55168
3_221	bangladesh	0.00773541	0.0283967	1.86484	1.03298	1.0422	0.79532	0.1914	11.3732	0.20086	7.25524	1.53132	1.62366	4.00712	1.58982	0.12882	6.3396	0.16838	7.55168
28_679	bangladesh	0.00384476	0.0329173	1.77524	0.85674	0.68018	0.91234	0.3315	7.14364	0.23182	6.44694	1.46004	1.53866	2.5167	1.9356	0.25326	4.73804	0.21128	6.6821
23_403	bangladesh	0.00210865	0.0313416	1.80794	0.88042	0.78122	0.9196	0.2256	8.36102	0.19038	7.89588	1.56972	1.42394	2.94214	1.72172	0.1823	5.89382	0.17544	8.12388
23_403	bangladesh	0.00210865	0.0313416	1.80794	0.88042	0.78122	0.9196	0.2256	8.36102	0.19038	7.89588	1.56972	1.42394	2.94214	1.72172	0.1823	5.89382	0.17544	8.12388
20_63	bangladesh	0.00642896	0.0329545	1.833	0.61122	0.60358	0.53164	0.22294	8.59858	0.1558	5.78912	1.54428	1.12606	2.5466	1.23784	0.15488	4.50192	0.13794	5.9765
28_676	bangladesh	0.00698522	0.0325915	1.78984	0.76146	0.58122	0.75408	0.26716	7.19366	0.10178	6.44568	1.564	1.14528	2.39316	1.34506	0.18612	4.75312	0.07972	6.79492
28_676	bangladesh	0.00698522	0.0325915	1.78984	0.76146	0.58122	0.75408	0.26716	7.19366	0.10178	6.44568	1.564	1.14528	2.39316	1.34506	0.18612	4.75312	0.07972	6.79492
33_326	bangladesh	0.00977553	0.0297271	1.85168	0.90402	0.65562	0.83506	0.16602	8.96182	0.08684	7.44836	1.58792	1.52582	2.62768	1.58084	0.12914	6.65962	0.07602	7.61406
31_371	bangladesh	0.00383301	0.0335424	1.82606	0.7752	0.84212	0.802	0.24628	7.11166	0.26098	6.2442	1.4922	1.31388	2.95944	1.6009	0.19718	4.60822	0.24114	6.44462
31_36	bangladesh	0.00578279	0.028746	1.89212	0.97982	0.8034	0.68606	0.11214	11.4314	0.07358	6.78462	1.59744	1.89126	2.88204	1.49808	0.0861	8.04906	0.0604	6.92284
21_80	bangladesh	0.0134404	0.0273127	1.92758	0.9528	0.78398	0.63626	0.07694	11.8216	0.06458	6.6742	1.58394	1.74264	3.43144	1.3571	0.05684	7.47142	0.05646	6.77394
21_80	bangladesh	0.0134404	0.0273127	1.92758	0.9528	0.78398	0.63626	0.07694	11.8216	0.06458	6.6742	1.58394	1.74264	3.43144	1.3571	0.05684	7.47142	0.05646	6.77394
21_80	bangladesh	0.0134404	0.0273127	1.92758	0.9528	0.78398	0.63626	0.07694	11.8216	0.06458	6.6742	1.58394	1.74264	3.43144	1.3571	0.05684	7.47142	0.05646	6.77394
21_80	bangladesh	0.0134404	0.0273127	1.92758	0.9528	0.78398	0.63626	0.07694	11.8216	0.06458	6.6742	1.58394	1.74264	3.43144	1.3571	0.05684	7.47142	0.05646	6.77394
9_237	bangladesh	0.00407195	0.0256404	1.8611	0.90722	0.64742	0.99306	0.17994	9.47618	0.0998	8.91854	1.55906	1.50376	2.49128	1.90524	0.12328	6.32084	0.07564	9.18888
9_237	bangladesh	0.00407195	0.0256404	1.8611	0.90722	0.64742	0.99306	0.17994	9.47618	0.0998	8.91854	1.55906	1.50376	2.49128	1.90524	0.12328	6.32084	0.07564	9.18888
23_198	bangladesh	0.00340843	0.0378052	1.83824	0.94614	0.70004	0.73542	0.21248	9.55428	0.1152	6.67774	1.53352	1.65864	2.6778	1.48532	0.16542	7.03508	0.09978	6.85976
26_558	bangladesh	0.00457117	0.0328988	1.78688	0.80028	0.79722	0.80816	0.32376	7.78494	0.27976	6.66912	1.46742	1.37156	3.7675	1.74422	0.23016	4.8445	0.2492	7.07632
18_436	bangladesh	0.00754044	0.030814	1.83354	0.6565	0.56862	0.74842	0.20214	6.17054	0.09606	6.36676	1.56084	1.10142	2.16466	1.44566	0.15992	4.49512	0.0836	6.54748
22_300	bangladesh	0.00846183	0.0236792	1.9726	1.02918	0.72524	0.83638	0.04922	10.496	0.04492	7.06322	1.53922	1.68736	3.40636	1.76534	0.0299	5.73032	0.04108	7.22406
6_631	bangladesh	0.00469012	0.0445902	1.75592	0.69422	0.63432	0.76896	0.33978	5.95382	0.2632	5.57668	1.49948	1.0251	2.31888	1.42476	0.25132	3.33756	0.23806	5.88628
6_631	bangladesh	0.00469012	0.0445902	1.75592	0.69422	0.63432	0.76896	0.33978	5.95382	0.2632	5.57668	1.49948	1.0251	2.31888	1.42476	0.25132	3.33756	0.23806	5.88628
21_426	bangladesh	0.00582814	0.0371916	1.83714	0.80796	0.6555	0.7828	0.21842	7.66442	0.20178	6.51958	1.5217	1.43802	2.8754	1.63362	0.17398	5.26182	0.1856	6.64374
15_214	bangladesh	0.0028138	0.0369861	1.85082	0.96508	0.71926	0.6709	0.18906	10.0761	0.16036	6.04078	1.55408	1.68696	2.97012	1.4274	0.14288	6.47116	0.14676	6.2265
15_214	bangladesh	0.0028138	0.0369861	1.85082	0.96508	0.71926	0.6709	0.18906	10.0761	0.16036	6.04078	1.55408	1.68696	2.97012	1.4274	0.14288	6.47116	0.14676	6.2265
15_214	bangladesh	0.0028138	0.0369861	1.85082	0.96508	0.71926	0.6709	0.18906	10.0761	0.16036	6.04078	1.55408	1.68696	2.97012	1.4274	0.14288	6.47116	0.14676	6.2265
35_574	bangladesh	0.00782326	0.0425241	1.76854	0.77368	0.58482	0.73112	0.30436	6.9043	0.23174	6.05496	1.50656	1.2958	2.58152	1.42078	0.25324	5.03346	0.22082	6.25378
20_533	bangladesh	0.00913335	0.0354296	1.80344	0.61124	0.65514	0.68288	0.26194	6.1218	0.26314	6.17244	1.51478	0.96456	2.84558	1.25624	0.21174	4.1591	0.24296	6.37048
21_148	bangladesh	0.00462933	0.0316935	1.8311	0.89534	0.68328	0.7228	0.22828	10.0184	0.09978	6.79432	1.54984	1.63216	2.76276	1.56476	0.15146	6.68572	0.07212	7.12382
21_148	bangladesh	0.00462933	0.0316935	1.8311	0.89534	0.68328	0.7228	0.22828	10.0184	0.09978	6.79432	1.54984	1.63216	2.76276	1.56476	0.15146	6.68572	0.07212	7.12382
1_427	bangladesh	0.0065264	0.0301599	1.84016	0.9847	0.76572	0.92106	0.24542	10.2395	0.20776	8.07446	1.49206	1.65284	3.30666	1.953	0.17042	6.08124	0.17938	8.53454
1_427	bangladesh	0.0065264	0.0301599	1.84016	0.9847	0.76572	0.92106	0.24542	10.2395	0.20776	8.07446	1.49206	1.65284	3.30666	1.953	0.17042	6.08124	0.17938	8.53454
1_427	bangladesh	0.0065264	0.0301599	1.84016	0.9847	0.76572	0.92106	0.24542	10.2395	0.20776	8.07446	1.49206	1.65284	3.30666	1.953	0.17042	6.08124	0.17938	8.53454
34_146	bangladesh	0.00308429	0.0290319	1.86772	0.66794	0.7326	0.78364	0.1629	7.40776	0.13382	7.70582	1.55828	1.1974	3.171	1.61352	0.12898	5.2481	0.12254	7.86552
24_260	bangladesh	0.00292129	0.0394486	1.7921	0.85998	0.7364	0.7315	0.26594	8.50024	0.23946	6.26544	1.52618	1.478	2.66732	1.42994	0.22222	6.08402	0.2263	6.48912
24_260	bangladesh	0.00292129	0.0394486	1.7921	0.85998	0.7364	0.7315	0.26594	8.50024	0.23946	6.26544	1.52618	1.478	2.66732	1.42994	0.22222	6.08402	0.2263	6.48912
24_260	bangladesh	0.00292129	0.0394486	1.7921	0.85998	0.7364	0.7315	0.26594	8.50024	0.23946	6.26544	1.52618	1.478	2.66732	1.42994	0.22222	6.08402	0.2263	6.48912
14_313	bangladesh	0.00806917	0.0419367	1.77186	0.99246	0.6461	0.74662	0.31872	8.77208	0.14218	5.80586	1.51926	1.46368	2.38558	1.32224	0.22044	5.83762	0.1089	6.16824
8_247	bangladesh	0.0023043	0.0281935	1.81666	0.68414	0.67404	0.74326	0.26304	7.83866	0.19926	6.6201	1.52548	1.19404	2.77722	1.70716	0.17224	3.99204	0.16626	6.96122
8_247	bangladesh	0.0023043	0.0281935	1.81666	0.68414	0.67404	0.74326	0.26304	7.83866	0.19926	6.6201	1.52548	1.19404	2.77722	1.70716	0.17224	3.99204	0.16626	6.96122
8_247	bangladesh	0.0023043	0.0281935	1.81666	0.68414	0.67404	0.74326	0.26304	7.83866	0.19926	6.6201	1.52548	1.19404	2.77722	1.70716	0.17224	3.99204	0.16626	6.96122
6_100	bangladesh	0.00368392	0.0367543	1.79884	0.78218	0.76178	0.71534	0.2798	8.22264	0.23542	6.43564	1.49438	1.5241	2.82812	1.58342	0.22452	5.8293	0.21488	6.62926
6_100	bangladesh	0.00368392	0.0367543	1.79884	0.78218	0.76178	0.71534	0.2798	8.22264	0.23542	6.43564	1.49438	1.5241	2.82812	1.58342	0.22452	5.8293	0.21488	6.62926
30_348	bangladesh	0.0033535	0.029228	1.81642	0.93342	0.75542	0.79846	0.294	9.01366	0.14752	6.47838	1.4836	1.56504	3.3557	1.64064	0.18282	5.52422	0.1046	6.93022
29_578	bangladesh	0.00802271	0.0380656	1.85528	1.1378	0.64928	0.85864	0.18894	9.91678	0.143	6.5404	1.54206	1.86166	2.4786	1.62118	0.14696	6.77294	0.12602	6.73232
29_578	bangladesh	0.00802271	0.0380656	1.85528	1.1378	0.64928	0.85864	0.18894	9.91678	0.143	6.5404	1.54206	1.86166	2.4786	1.62118	0.14696	6.77294	0.12602	6.73232
29_578	bangladesh	0.00802271	0.0380656	1.85528	1.1378	0.64928	0.85864	0.18894	9.91678	0.143	6.5404	1.54206	1.86166	2.4786	1.62118	0.14696	6.77294	0.12602	6.73232
3_591	bangladesh	0.00649692	0.0421983	1.76288	0.83294	0.59854	0.63788	0.3536	7.8558	0.1679	5.33336	1.48112	1.35962	2.61476	1.28238	0.24314	5.13258	0.13082	5.69314
32_109	bangladesh	0.0045107	0.0200001	1.8811	0.71568	0.8837	0.70196	0.12778	8.86736	0.0782	7.06166	1.63424	0.99568	3.40428	1.3082	0.06318	4.18804	0.04354	7.323
32_109	bangladesh	0.0045107	0.0200001	1.8811	0.71568	0.8837	0.70196	0.12778	8.86736	0.0782	7.06166	1.63424	0.99568	3.40428	1.3082	0.06318	4.18804	0.04354	7.323
20_282	bangladesh	0.00917344	0.0391323	1.82754	0.92754	0.7362	0.61018	0.23022	9.9868	0.11912	5.65998	1.55008	1.51892	2.7735	1.19168	0.15886	6.57084	0.08704	5.92228
27_78	bangladesh	0.0102412	0.0234331	1.9294	0.7238	0.59194	0.77224	0.06448	8.72974	0.0277	8.55	1.60314	1.4118	2.40446	1.67138	0.05128	6.65352	0.02242	8.52716
27_78	bangladesh	0.0102412	0.0234331	1.9294	0.7238	0.59194	0.77224	0.06448	8.72974	0.0277	8.55	1.60314	1.4118	2.40446	1.67138	0.05128	6.65352	0.02242	8.52716
5_136	bangladesh	0.00704887	0.0313975	1.86916	0.8208	0.60286	0.56284	0.18436	9.38992	0.07284	5.42378	1.53986	1.54546	2.54786	1.24378	0.12402	6.19528	0.0576	5.63208
16_210	bangladesh	0.00136893	0.0271697	1.84436	0.83004	0.75152	0.77198	0.21956	9.14808	0.13862	7.09872	1.53362	1.54732	3.11958	1.75054	0.14906	5.52216	0.11116	7.39816
13_479	bangladesh	0.0111467	0.0260428	1.83848	0.89768	0.69784	0.88522	0.21366	8.88816	0.11914	7.5657	1.55588	1.33916	2.85974	1.5891	0.14662	5.68186	0.09072	7.99746
13_479	bangladesh	0.0111467	0.0260428	1.83848	0.89768	0.69784	0.88522	0.21366	8.88816	0.11914	7.5657	1.55588	1.33916	2.85974	1.5891	0.14662	5.68186	0.09072	7.99746
13_479	bangladesh	0.0111467	0.0260428	1.83848	0.89768	0.69784	0.88522	0.21366	8.88816	0.11914	7.5657	1.55588	1.33916	2.85974	1.5891	0.14662	5.68186	0.09072	7.99746
29_514	bangladesh	0.00880961	0.0349844	1.80256	0.74754	0.64142	0.65494	0.26392	7.83964	0.21974	6.1051	1.52986	1.17756	2.72374	1.26752	0.19996	4.99458	0.2032	6.36726
8_376	bangladesh	0.00262431	0.0385429	1.81582	1.05014	0.51906	0.57138	0.23824	11.235	0.11966	5.17706	1.56554	1.5813	2.17316	1.09112	0.16238	6.4083	0.10392	5.46948
13_560	bangladesh	0.0034585	0.0371201	1.81944	1.07988	0.71582	0.82572	0.2352	9.00792	0.1679	6.10704	1.53092	1.79766	2.65538	1.55224	0.19092	6.58886	0.15564	6.31946
13_560	bangladesh	0.0034585	0.0371201	1.81944	1.07988	0.71582	0.82572	0.2352	9.00792	0.1679	6.10704	1.53092	1.79766	2.65538	1.55224	0.19092	6.58886	0.15564	6.31946
27_660	bangladesh	0.00756116	0.0370228	1.79614	0.85744	0.6573	0.90388	0.27328	7.21684	0.16034	6.92892	1.5237	1.3542	2.70086	1.61946	0.21072	5.33552	0.1423	7.17846
27_660	bangladesh	0.00756116	0.0370228	1.79614	0.85744	0.6573	0.90388	0.27328	7.21684	0.16034	6.92892	1.5237	1.3542	2.70086	1.61946	0.21072	5.33552	0.1423	7.17846
27_660	bangladesh	0.00756116	0.0370228	1.79614	0.85744	0.6573	0.90388	0.27328	7.21684	0.16034	6.92892	1.5237	1.3542	2.70086	1.61946	0.21072	5.33552	0.1423	7.17846
27_660	bangladesh	0.00756116	0.0370228	1.79614	0.85744	0.6573	0.90388	0.27328	7.21684	0.16034	6.92892	1.5237	1.3542	2.70086	1.61946	0.21072	5.33552	0.1423	7.17846
26_349	bangladesh	0.00623106	0.0357855	1.83304	0.78264	0.74176	0.6508	0.23284	8.5661	0.20756	5.95978	1.54558	1.2269	3.29126	1.36094	0.15012	4.47226	0.17646	6.26244
9_171	bangladesh	0.0170144	0.0317	1.8718	0.93406	0.74466	0.73792	0.14532	9.71672	0.1243	6.86262	1.58046	1.51154	2.74998	1.35288	0.11954	6.83472	0.12066	6.94668
27_71	bangladesh	0.00437576	0.027981	1.89792	0.9643	0.70334	0.77486	0.14468	10.1822	0.11558	6.91964	1.52578	1.98114	2.7142	1.84108	0.1162	7.25484	0.10558	7.13366
27_71	bangladesh	0.00437576	0.027981	1.89792	0.9643	0.70334	0.77486	0.14468	10.1822	0.11558	6.91964	1.52578	1.98114	2.7142	1.84108	0.1162	7.25484	0.10558	7.13366
4_266	bangladesh	0.0083722	0.0331888	1.8338	0.75212	0.6249	0.78952	0.20672	7.62364	0.13884	7.21614	1.5477	1.38072	2.298	1.60386	0.17342	5.9178	0.12642	7.38586
19_647	bangladesh	0.00835538	0.027736	1.84752	1.0342	0.50454	1.05938	0.17664	8.53898	0.08538	8.00332	1.59188	1.50204	2.19214	1.75564	0.13126	5.90092	0.07202	8.1576
28_310	bangladesh	0.00479933	0.0311396	1.83544	0.7868	0.65326	0.68024	0.18082	9.056	0.11608	7.05512	1.61024	1.23608	2.69188	1.2124	0.13582	6.3046	0.09854	7.20696
27_76	bangladesh	0.0110278	0.0317841	1.86234	0.85088	0.61344	0.8397	0.17278	9.18892	0.11896	8.05546	1.54434	1.71248	2.24922	1.8497	0.14876	7.09326	0.10714	8.18746
30_426	bangladesh	0.00575756	0.0277216	1.80348	0.7454	0.8434	0.99376	0.25728	7.01966	0.22344	8.32276	1.54606	1.15982	3.16616	1.80796	0.19126	4.77116	0.19624	8.63024
30_426	bangladesh	0.00575756	0.0277216	1.80348	0.7454	0.8434	0.99376	0.25728	7.01966	0.22344	8.32276	1.54606	1.15982	3.16616	1.80796	0.19126	4.77116	0.19624	8.63024
30_426	bangladesh	0.00575756	0.0277216	1.80348	0.7454	0.8434	0.99376	0.25728	7.01966	0.22344	8.32276	1.54606	1.15982	3.16616	1.80796	0.19126	4.77116	0.19624	8.63024
30_426	bangladesh	0.00575756	0.0277216	1.80348	0.7454	0.8434	0.99376	0.25728	7.01966	0.22344	8.32276	1.54606	1.15982	3.16616	1.80796	0.19126	4.77116	0.19624	8.63024
30_426	bangladesh	0.00575756	0.0277216	1.80348	0.7454	0.8434	0.99376	0.25728	7.01966	0.22344	8.32276	1.54606	1.15982	3.16616	1.80796	0.19126	4.77116	0.19624	8.63024
30_426	bangladesh	0.00575756	0.0277216	1.80348	0.7454	0.8434	0.99376	0.25728	7.01966	0.22344	8.32276	1.54606	1.15982	3.16616	1.80796	0.19126	4.77116	0.19624	8.63024
34_350	bangladesh	0.0047171	0.0332889	1.85418	0.96588	0.69094	0.93	0.18532	8.27024	0.1371	6.88878	1.55768	1.54328	2.49816	1.76804	0.14142	5.32132	0.12368	7.06218
19_615	bangladesh	0.0077513	0.0311692	1.82398	0.83666	0.51264	0.8041	0.2592	8.26942	0.19436	7.24836	1.50256	1.32924	2.8418	1.6303	0.18676	5.02566	0.17716	7.53266
1_284	bangladesh	0.00555184	0.027953	1.8315	0.69402	0.62302	0.85048	0.23526	7.31712	0.19528	7.91248	1.50924	1.20714	2.58086	1.73228	0.1879	5.03466	0.17922	8.18198
1_284	bangladesh	0.00555184	0.027953	1.8315	0.69402	0.62302	0.85048	0.23526	7.31712	0.19528	7.91248	1.50924	1.20714	2.58086	1.73228	0.1879	5.03466	0.17922	8.18198
30_114	bangladesh	0.00459655	0.0287944	1.8895	0.87386	0.83282	0.71988	0.16716	8.71652	0.08628	6.05136	1.52568	1.54228	3.00494	1.47694	0.11468	5.87608	0.06782	6.32012
14_190	bangladesh	0.00826577	0.0281179	1.83694	0.77918	0.8438	0.80964	0.21966	8.13606	0.20826	7.28762	1.5459	1.20872	3.33988	1.5754	0.15774	4.8555	0.18254	7.59734
19_365	bangladesh	0.00487601	0.0296261	1.8404	0.824	0.75776	0.76272	0.2041	8.17978	0.18496	6.81688	1.54386	1.45704	2.9312	1.55534	0.16784	5.89654	0.17922	6.9651
19_365	bangladesh	0.00487601	0.0296261	1.8404	0.824	0.75776	0.76272	0.2041	8.17978	0.18496	6.81688	1.54386	1.45704	2.9312	1.55534	0.16784	5.89654	0.17922	6.9651
19_365	bangladesh	0.00487601	0.0296261	1.8404	0.824	0.75776	0.76272	0.2041	8.17978	0.18496	6.81688	1.54386	1.45704	2.9312	1.55534	0.16784	5.89654	0.17922	6.9651
23_241	bangladesh	0.00353563	0.0319289	1.82068	0.85528	0.69298	0.74828	0.22684	9.04236	0.13234	6.81916	1.57258	1.3845	2.52116	1.41088	0.16054	5.9097	0.1106	7.02996
13_610	bangladesh	0.00617261	0.0366383	1.75224	0.78746	0.81342	0.96422	0.37508	6.6597	0.2598	6.98318	1.45446	1.35208	3.15446	1.9448	0.27574	4.49064	0.22006	7.43886
5_251	bangladesh	0.00522629	0.0318135	1.82538	0.76068	0.64422	0.68724	0.21382	8.69048	0.11664	7.12942	1.5855	1.23696	2.58398	1.29922	0.15102	6.051	0.09662	7.35666
5_251	bangladesh	0.00522629	0.0318135	1.82538	0.76068	0.64422	0.68724	0.21382	8.69048	0.11664	7.12942	1.5855	1.23696	2.58398	1.29922	0.15102	6.051	0.09662	7.35666
5_251	bangladesh	0.00522629	0.0318135	1.82538	0.76068	0.64422	0.68724	0.21382	8.69048	0.11664	7.12942	1.5855	1.23696	2.58398	1.29922	0.15102	6.051	0.09662	7.35666
5_251	bangladesh	0.00522629	0.0318135	1.82538	0.76068	0.64422	0.68724	0.21382	8.69048	0.11664	7.12942	1.5855	1.23696	2.58398	1.29922	0.15102	6.051	0.09662	7.35666
35_302	bangladesh	0.00654345	0.0340649	1.84998	0.87668	0.6953	0.5785	0.17978	9.95074	0.12542	5.76808	1.59472	1.30408	2.84428	1.05086	0.12244	5.93052	0.1064	5.91734
35_302	bangladesh	0.00654345	0.0340649	1.84998	0.87668	0.6953	0.5785	0.17978	9.95074	0.12542	5.76808	1.59472	1.30408	2.84428	1.05086	0.12244	5.93052	0.1064	5.91734
1_472	bangladesh	0.00597449	0.0297839	1.8479	0.90818	0.7361	0.88598	0.16322	8.70078	0.07266	7.80804	1.61298	1.4052	2.67762	1.55848	0.126	6.54932	0.06066	8.09368
15_259	bangladesh	0.00393309	0.0307437	1.80458	0.63358	0.68014	0.82336	0.27132	6.95296	0.17014	7.94002	1.52124	1.08354	2.84532	1.69974	0.20094	4.64324	0.15646	8.37734
15_259	bangladesh	0.00393309	0.0307437	1.80458	0.63358	0.68014	0.82336	0.27132	6.95296	0.17014	7.94002	1.52124	1.08354	2.84532	1.69974	0.20094	4.64324	0.15646	8.37734
15_259	bangladesh	0.00393309	0.0307437	1.80458	0.63358	0.68014	0.82336	0.27132	6.95296	0.17014	7.94002	1.52124	1.08354	2.84532	1.69974	0.20094	4.64324	0.15646	8.37734
21_242	bangladesh	0.0122907	0.0298613	1.84322	0.76594	0.76248	0.68772	0.21684	8.31366	0.14784	6.5134	1.53142	1.31068	2.83666	1.37198	0.16126	5.69084	0.12962	6.70088
1_124	bangladesh	0.0132322	0.0416996	1.84704	0.83986	0.54092	0.59428	0.19904	9.48638	0.09382	5.9446	1.55188	1.59068	2.22542	1.2878	0.15102	6.83566	0.08074	6.1555
30_293	bangladesh	0.00463356	0.036745	1.80584	0.7263	0.71002	0.7889	0.2557	7.29618	0.10078	7.23752	1.55728	1.17204	2.87764	1.49746	0.17928	5.26436	0.0679	7.5423
30_293	bangladesh	0.00463356	0.036745	1.80584	0.7263	0.71002	0.7889	0.2557	7.29618	0.10078	7.23752	1.55728	1.17204	2.87764	1.49746	0.17928	5.26436	0.0679	7.5423
35_323	bangladesh	0.0109659	0.0271613	1.82088	0.8841	0.84972	0.7783	0.22458	8.97342	0.21894	7.02958	1.55274	1.39924	3.20046	1.4043	0.182	6.34854	0.20298	7.2392
35_549	bangladesh	0.00410515	0.041613	1.8091	0.99764	0.53674	0.80406	0.2696	9.05834	0.15766	6.58302	1.50332	1.63078	2.50914	1.54974	0.21062	6.31152	0.1541	6.85606
3_426	bangladesh	0.00547412	0.0431922	1.79062	0.9658	0.6963	0.584	0.33264	10.4783	0.15166	5.16248	1.50516	1.48454	3.17272	1.1909	0.18708	5.55646	0.10626	5.60852
3_426	bangladesh	0.00547412	0.0431922	1.79062	0.9658	0.6963	0.584	0.33264	10.4783	0.15166	5.16248	1.50516	1.48454	3.17272	1.1909	0.18708	5.55646	0.10626	5.60852
2_458	bangladesh	0.0113388	0.0319176	1.80366	0.73382	0.52214	0.69934	0.26886	7.77376	0.17586	6.54624	1.52848	1.18302	2.38104	1.4121	0.20002	4.71802	0.16352	6.88312
2_458	bangladesh	0.0113388	0.0319176	1.80366	0.73382	0.52214	0.69934	0.26886	7.77376	0.17586	6.54624	1.52848	1.18302	2.38104	1.4121	0.20002	4.71802	0.16352	6.88312
2_458	bangladesh	0.0113388	0.0319176	1.80366	0.73382	0.52214	0.69934	0.26886	7.77376	0.17586	6.54624	1.52848	1.18302	2.38104	1.4121	0.20002	4.71802	0.16352	6.88312
2_458	bangladesh	0.0113388	0.0319176	1.80366	0.73382	0.52214	0.69934	0.26886	7.77376	0.17586	6.54624	1.52848	1.18302	2.38104	1.4121	0.20002	4.71802	0.16352	6.88312
2_458	bangladesh	0.0113388	0.0319176	1.80366	0.73382	0.52214	0.69934	0.26886	7.77376	0.17586	6.54624	1.52848	1.18302	2.38104	1.4121	0.20002	4.71802	0.16352	6.88312
2_458	bangladesh	0.0113388	0.0319176	1.80366	0.73382	0.52214	0.69934	0.26886	7.77376	0.17586	6.54624	1.52848	1.18302	2.38104	1.4121	0.20002	4.71802	0.16352	6.88312
2_458	bangladesh	0.0113388	0.0319176	1.80366	0.73382	0.52214	0.69934	0.26886	7.77376	0.17586	6.54624	1.52848	1.18302	2.38104	1.4121	0.20002	4.71802	0.16352	6.88312
2_458	bangladesh	0.0113388	0.0319176	1.80366	0.73382	0.52214	0.69934	0.26886	7.77376	0.17586	6.54624	1.52848	1.18302	2.38104	1.4121	0.20002	4.71802	0.16352	6.88312
15_199	bangladesh	0.00339042	0.0384923	1.80914	0.87678	0.73694	0.68424	0.2654	9.10774	0.18054	5.98096	1.52948	1.52954	2.7876	1.44116	0.19086	5.90238	0.15342	6.34626
27_476	bangladesh	0.00729658	0.0395937	1.79118	0.96504	0.60702	0.92884	0.28516	8.22244	0.22962	7.05334	1.49236	1.7311	2.19666	1.8574	0.2463	6.27826	0.21568	7.2495
27_476	bangladesh	0.00729658	0.0395937	1.79118	0.96504	0.60702	0.92884	0.28516	8.22244	0.22962	7.05334	1.49236	1.7311	2.19666	1.8574	0.2463	6.27826	0.21568	7.2495
27_476	bangladesh	0.00729658	0.0395937	1.79118	0.96504	0.60702	0.92884	0.28516	8.22244	0.22962	7.05334	1.49236	1.7311	2.19666	1.8574	0.2463	6.27826	0.21568	7.2495
35_313	bangladesh	0.00426089	0.0308709	1.84882	0.86586	0.6956	0.78336	0.18158	9.01562	0.0808	7.18956	1.58606	1.49518	2.82088	1.52402	0.13426	6.30076	0.0663	7.35932
19_377	bangladesh	0.0063709	0.0317403	1.81234	0.87128	0.79984	0.9323	0.28692	9.10772	0.27876	8.22576	1.483	1.44706	3.4704	1.91216	0.2082	5.51186	0.25544	8.64614
20_38	bangladesh	0.00405469	0.0272355	1.9144	0.7852	0.66208	0.78156	0.1603	9.84806	0.1519	7.69188	1.4779	1.58482	3.13402	2.02948	0.11672	5.45114	0.14288	7.91724
20_38	bangladesh	0.00405469	0.0272355	1.9144	0.7852	0.66208	0.78156	0.1603	9.84806	0.1519	7.69188	1.4779	1.58482	3.13402	2.02948	0.11672	5.45114	0.14288	7.91724
6_228	bangladesh	0.00250939	0.0320604	1.82624	0.90218	0.78512	0.87456	0.28576	9.01532	0.13066	7.0257	1.47878	1.65238	3.2496	2.00534	0.18348	5.52782	0.09226	7.53346
6_228	bangladesh	0.00250939	0.0320604	1.82624	0.90218	0.78512	0.87456	0.28576	9.01532	0.13066	7.0257	1.47878	1.65238	3.2496	2.00534	0.18348	5.52782	0.09226	7.53346
25_320	bangladesh	0.0128373	0.022557	1.83816	0.75732	0.72292	0.77886	0.20778	8.30736	0.13338	7.2363	1.59014	1.05188	2.61884	1.35608	0.12824	4.39062	0.1008	7.57316
25_320	bangladesh	0.0128373	0.022557	1.83816	0.75732	0.72292	0.77886	0.20778	8.30736	0.13338	7.2363	1.59014	1.05188	2.61884	1.35608	0.12824	4.39062	0.1008	7.57316
9_409	bangladesh	0.00737984	0.0345382	1.85954	0.90892	0.7382	0.71332	0.1644	9.34472	0.08162	6.59664	1.59456	1.49658	2.97	1.32932	0.12086	6.48856	0.0694	6.76986
29_206	bangladesh	0.0117439	0.0245936	1.86068	0.80538	0.68604	0.86656	0.14508	8.3891	0.10876	8.16542	1.60796	1.3592	2.45036	1.59416	0.12486	6.43742	0.10008	8.26328
27_164	bangladesh	0.00439134	0.0292662	1.86024	0.7235	0.71842	0.6088	0.19432	7.62004	0.11872	5.39594	1.55384	1.22214	2.62328	1.22846	0.12906	4.75358	0.09274	5.54126
28_101	bangladesh	0.00332054	0.0352039	1.8601	1.07624	0.7111	0.71224	0.2042	11.8493	0.10702	6.50908	1.52562	2.08278	2.75806	1.63442	0.14672	7.79876	0.09022	6.72926
10_141	bangladesh	0.00276141	0.0231857	1.91912	0.66488	0.58648	0.70706	0.1025	7.70078	0.03688	7.39362	1.5729	1.27566	3.24746	1.63706	0.07398	5.15374	0.0301	7.5037
10_141	bangladesh	0.00276141	0.0231857	1.91912	0.66488	0.58648	0.70706	0.1025	7.70078	0.03688	7.39362	1.5729	1.27566	3.24746	1.63706	0.07398	5.15374	0.0301	7.5037
10_141	bangladesh	0.00276141	0.0231857	1.91912	0.66488	0.58648	0.70706	0.1025	7.70078	0.03688	7.39362	1.5729	1.27566	3.24746	1.63706	0.07398	5.15374	0.0301	7.5037
10_141	bangladesh	0.00276141	0.0231857	1.91912	0.66488	0.58648	0.70706	0.1025	7.70078	0.03688	7.39362	1.5729	1.27566	3.24746	1.63706	0.07398	5.15374	0.0301	7.5037
18_305	bangladesh	0.0030437	0.0262497	1.79922	0.74606	0.62366	0.99148	0.25046	7.74262	0.12456	9.07644	1.57428	1.27672	2.34516	1.94638	0.18686	5.56216	0.108	9.48656
18_305	bangladesh	0.0030437	0.0262497	1.79922	0.74606	0.62366	0.99148	0.25046	7.74262	0.12456	9.07644	1.57428	1.27672	2.34516	1.94638	0.18686	5.56216	0.108	9.48656
18_305	bangladesh	0.0030437	0.0262497	1.79922	0.74606	0.62366	0.99148	0.25046	7.74262	0.12456	9.07644	1.57428	1.27672	2.34516	1.94638	0.18686	5.56216	0.108	9.48656
12_395	bangladesh	0.00531382	0.0412272	1.80486	0.8267	0.52028	0.66874	0.2296	7.75634	0.10804	5.8103	1.58286	1.31918	2.2025	1.19812	0.18756	5.86666	0.09638	6.02094
17_228	bangladesh	0.00464753	0.0245698	1.90016	1.12676	0.81042	0.95972	0.09152	10.8787	0.05524	8.23566	1.63454	1.84012	2.80366	1.7759	0.06814	7.85616	0.04744	8.3998
17_228	bangladesh	0.00464753	0.0245698	1.90016	1.12676	0.81042	0.95972	0.09152	10.8787	0.05524	8.23566	1.63454	1.84012	2.80366	1.7759	0.06814	7.85616	0.04744	8.3998
17_228	bangladesh	0.00464753	0.0245698	1.90016	1.12676	0.81042	0.95972	0.09152	10.8787	0.05524	8.23566	1.63454	1.84012	2.80366	1.7759	0.06814	7.85616	0.04744	8.3998
17_228	bangladesh	0.00464753	0.0245698	1.90016	1.12676	0.81042	0.95972	0.09152	10.8787	0.05524	8.23566	1.63454	1.84012	2.80366	1.7759	0.06814	7.85616	0.04744	8.3998
17_228	bangladesh	0.00464753	0.0245698	1.90016	1.12676	0.81042	0.95972	0.09152	10.8787	0.05524	8.23566	1.63454	1.84012	2.80366	1.7759	0.06814	7.85616	0.04744	8.3998
17_228	bangladesh	0.00464753	0.0245698	1.90016	1.12676	0.81042	0.95972	0.09152	10.8787	0.05524	8.23566	1.63454	1.84012	2.80366	1.7759	0.06814	7.85616	0.04744	8.3998
17_228	bangladesh	0.00464753	0.0245698	1.90016	1.12676	0.81042	0.95972	0.09152	10.8787	0.05524	8.23566	1.63454	1.84012	2.80366	1.7759	0.06814	7.85616	0.04744	8.3998
17_228	bangladesh	0.00464753	0.0245698	1.90016	1.12676	0.81042	0.95972	0.09152	10.8787	0.05524	8.23566	1.63454	1.84012	2.80366	1.7759	0.06814	7.85616	0.04744	8.3998
17_228	bangladesh	0.00464753	0.0245698	1.90016	1.12676	0.81042	0.95972	0.09152	10.8787	0.05524	8.23566	1.63454	1.84012	2.80366	1.7759	0.06814	7.85616	0.04744	8.3998
17_228	bangladesh	0.00464753	0.0245698	1.90016	1.12676	0.81042	0.95972	0.09152	10.8787	0.05524	8.23566	1.63454	1.84012	2.80366	1.7759	0.06814	7.85616	0.04744	8.3998
22_543	bangladesh	0.00437134	0.0255861	1.87028	0.9158	0.74468	1.10948	0.16808	7.88762	0.11888	8.68658	1.5657	1.38106	3.14066	1.98752	0.12356	5.30026	0.10364	8.9024
34_434	bangladesh	0.00169183	0.0275878	1.80512	0.95762	0.72492	0.9316	0.2859	8.7124	0.26672	7.21748	1.50824	1.46656	3.2458	1.86188	0.20428	4.8052	0.25614	7.64176
34_434	bangladesh	0.00169183	0.0275878	1.80512	0.95762	0.72492	0.9316	0.2859	8.7124	0.26672	7.21748	1.50824	1.46656	3.2458	1.86188	0.20428	4.8052	0.25614	7.64176
34_434	bangladesh	0.00169183	0.0275878	1.80512	0.95762	0.72492	0.9316	0.2859	8.7124	0.26672	7.21748	1.50824	1.46656	3.2458	1.86188	0.20428	4.8052	0.25614	7.64176
35_508	bangladesh	0.00667375	0.0355546	1.77696	0.7379	0.69814	0.70612	0.29972	7.43608	0.1824	6.25484	1.54764	1.12604	2.62408	1.28658	0.21426	4.72366	0.1432	6.5439
9_260	bangladesh	0.00359999	0.0349341	1.85058	1.02532	0.70854	0.7309	0.22208	10.4663	0.13174	6.44306	1.5287	1.82492	3.3088	1.58086	0.1493	6.68646	0.10516	6.69448
6_541	bangladesh	0.00232221	0.0301028	1.84238	0.81518	0.75876	0.94218	0.19238	7.30316	0.19324	7.60712	1.57354	1.26778	3.03426	1.72868	0.15376	4.98392	0.17754	7.7662
1_170	bangladesh	0.00460253	0.0265779	1.9197	0.93196	0.92712	0.69526	0.08764	10.0972	0.092	6.52722	1.59064	1.51412	3.59968	1.34598	0.07312	6.58272	0.09598	6.64286
4_503	bangladesh	0.0119357	0.0407923	1.79122	0.6127	0.66976	0.62502	0.2893	6.10522	0.1331	5.43956	1.52804	0.96212	2.46378	1.10406	0.21252	4.23022	0.10764	5.68966
4_503	bangladesh	0.0119357	0.0407923	1.79122	0.6127	0.66976	0.62502	0.2893	6.10522	0.1331	5.43956	1.52804	0.96212	2.46378	1.10406	0.21252	4.23022	0.10764	5.68966
4_503	bangladesh	0.0119357	0.0407923	1.79122	0.6127	0.66976	0.62502	0.2893	6.10522	0.1331	5.43956	1.52804	0.96212	2.46378	1.10406	0.21252	4.23022	0.10764	5.68966
4_503	bangladesh	0.0119357	0.0407923	1.79122	0.6127	0.66976	0.62502	0.2893	6.10522	0.1331	5.43956	1.52804	0.96212	2.46378	1.10406	0.21252	4.23022	0.10764	5.68966
21_366	bangladesh	0.0108023	0.02585	1.85012	0.80626	0.72884	0.91548	0.18432	8.31386	0.12006	8.11502	1.5819	1.33302	2.76516	1.74922	0.13702	5.49236	0.10528	8.43232
21_366	bangladesh	0.0108023	0.02585	1.85012	0.80626	0.72884	0.91548	0.18432	8.31386	0.12006	8.11502	1.5819	1.33302	2.76516	1.74922	0.13702	5.49236	0.10528	8.43232
22_242	bangladesh	0.00630743	0.0323718	1.8184	0.74764	0.74236	0.71276	0.24724	8.10946	0.18598	6.864	1.53878	1.30412	3.19958	1.44266	0.18514	5.61308	0.16122	7.12542
33_527	bangladesh	0.00511757	0.0377587	1.8121	1.17406	0.7341	0.9775	0.26464	9.73108	0.20406	7.0173	1.50704	1.82222	2.63572	1.79088	0.21234	6.64308	0.1896	7.35152
35_56	bangladesh	0.00975272	0.0299598	1.95578	0.8146	0.66784	0.79888	0.06618	8.7288	0.05226	7.4947	1.55266	1.51732	2.79748	1.73174	0.05374	6.09176	0.0491	7.58798
35_56	bangladesh	0.00975272	0.0299598	1.95578	0.8146	0.66784	0.79888	0.06618	8.7288	0.05226	7.4947	1.55266	1.51732	2.79748	1.73174	0.05374	6.09176	0.0491	7.58798
1_455	bangladesh	0.00788288	0.0321595	1.80422	0.7595	0.84804	0.9248	0.27244	7.47826	0.28812	8.1731	1.50574	1.28208	3.33556	1.78538	0.2241	5.50004	0.2592	8.49536
11_165	bangladesh	0.0029245	0.0310485	1.84284	0.9272	0.67362	0.85924	0.20044	9.65366	0.1601	7.7953	1.5555	1.5662	2.43166	1.63348	0.1639	6.82338	0.14546	7.907
12_119	bangladesh	0.00479803	0.0246054	1.90852	0.74014	0.80014	0.78568	0.1209	8.16244	0.06076	7.27544	1.58308	1.28778	3.40114	1.71442	0.07438	4.8102	0.0407	7.44176
12_119	bangladesh	0.00479803	0.0246054	1.90852	0.74014	0.80014	0.78568	0.1209	8.16244	0.06076	7.27544	1.58308	1.28778	3.40114	1.71442	0.07438	4.8102	0.0407	7.44176
9_242	bangladesh	0.00903366	0.0419696	1.81288	0.70196	0.59164	0.70174	0.25678	6.58972	0.16856	5.66932	1.51864	1.26392	2.15	1.44374	0.21004	4.63496	0.16766	5.83482
18_629	bangladesh	0.00719399	0.0362644	1.78086	1.09164	0.70604	0.79636	0.32036	10.5138	0.1596	6.89988	1.51414	1.69592	2.7882	1.47748	0.22148	7.1022	0.12126	7.43296
18_629	bangladesh	0.00719399	0.0362644	1.78086	1.09164	0.70604	0.79636	0.32036	10.5138	0.1596	6.89988	1.51414	1.69592	2.7882	1.47748	0.22148	7.1022	0.12126	7.43296
6_43	bangladesh	0.00209604	0.0252609	1.9296	0.70434	0.76448	0.66124	0.14606	8.3587	0.15256	6.28702	1.47316	1.38742	3.54878	1.70168	0.11028	4.73524	0.14828	6.45128
6_43	bangladesh	0.00209604	0.0252609	1.9296	0.70434	0.76448	0.66124	0.14606	8.3587	0.15256	6.28702	1.47316	1.38742	3.54878	1.70168	0.11028	4.73524	0.14828	6.45128
6_43	bangladesh	0.00209604	0.0252609	1.9296	0.70434	0.76448	0.66124	0.14606	8.3587	0.15256	6.28702	1.47316	1.38742	3.54878	1.70168	0.11028	4.73524	0.14828	6.45128
15_96	bangladesh	0.00360762	0.0279475	1.91688	1.03498	0.69796	0.76216	0.0982	10.8337	0.06408	7.123	1.58788	1.82626	2.8195	1.59198	0.07556	7.72542	0.05698	7.24296
11_474	bangladesh	0.00517595	0.0298825	1.8247	1.03938	0.66716	0.85956	0.2566	9.89896	0.21288	7.17876	1.51896	1.63322	3.12348	1.64756	0.1855	6.34242	0.18044	7.56672
2_235	bangladesh	0.0099109	0.0285935	1.92304	1.1602	0.78768	0.76692	0.10342	11.3544	0.08274	6.4261	1.56278	1.86624	2.7845	1.49114	0.08194	7.23222	0.07718	6.55614
9_335	bangladesh	0.00979359	0.0359693	1.82298	0.65816	0.57716	0.69048	0.2344	6.85382	0.13592	6.57308	1.54878	1.06444	2.60838	1.2678	0.18312	5.066	0.1209	6.81258
12_45	bangladesh	0.00480005	0.0247404	1.92214	0.89998	0.74272	0.99898	0.15288	10.0739	0.13394	8.30172	1.4958	1.7351	2.95098	2.4469	0.09946	5.23336	0.1073	8.57766
20_297	bangladesh	0.0103326	0.0308799	1.83624	0.87392	0.78584	0.799	0.24596	8.42308	0.17064	6.47958	1.50986	1.53912	2.77702	1.6166	0.1806	5.75588	0.14692	6.80674
2_268	bangladesh	0.00392912	0.0383366	1.81054	0.7775	0.65528	0.7486	0.2367	7.73434	0.20038	6.74486	1.55368	1.42176	2.44766	1.52572	0.20404	5.80198	0.19698	6.80844
2_268	bangladesh	0.00392912	0.0383366	1.81054	0.7775	0.65528	0.7486	0.2367	7.73434	0.20038	6.74486	1.55368	1.42176	2.44766	1.52572	0.20404	5.80198	0.19698	6.80844
11_6	bangladesh	0.00737277	0.0225468	1.94892	0.96966	0.8569	0.97264	0.10032	10.3354	0.09164	8.41536	1.50178	2.11592	3.02342	2.3846	0.08826	7.14412	0.08314	8.4706
14_207	bangladesh	0.00777888	0.0305475	1.86128	0.93846	0.91924	0.99308	0.1976	9.23872	0.16236	8.03848	1.54426	1.5532	3.24438	1.94292	0.14172	5.70482	0.14446	8.32306
8_647	bangladesh	0.00354836	0.035823	1.7871	0.97428	0.80314	0.89578	0.32336	8.0298	0.2281	6.42292	1.50814	1.43502	2.99618	1.6753	0.21298	4.86122	0.17182	6.95678
8_647	bangladesh	0.00354836	0.035823	1.7871	0.97428	0.80314	0.89578	0.32336	8.0298	0.2281	6.42292	1.50814	1.43502	2.99618	1.6753	0.21298	4.86122	0.17182	6.95678
8_647	bangladesh	0.00354836	0.035823	1.7871	0.97428	0.80314	0.89578	0.32336	8.0298	0.2281	6.42292	1.50814	1.43502	2.99618	1.6753	0.21298	4.86122	0.17182	6.95678
8_647	bangladesh	0.00354836	0.035823	1.7871	0.97428	0.80314	0.89578	0.32336	8.0298	0.2281	6.42292	1.50814	1.43502	2.99618	1.6753	0.21298	4.86122	0.17182	6.95678
29_210	bangladesh	0.00282415	0.027125	1.86044	0.88286	0.66152	0.8629	0.16086	9.14586	0.0721	8.03178	1.60374	1.56192	2.39466	1.66364	0.12316	7.04088	0.05822	8.12272
13_112	bangladesh	0.00367294	0.0235251	1.94904	0.71102	0.63398	0.80304	0.08858	7.84352	0.05808	7.68518	1.54088	1.25138	3.10912	1.78216	0.06316	4.74464	0.05166	7.78212
13_112	bangladesh	0.00367294	0.0235251	1.94904	0.71102	0.63398	0.80304	0.08858	7.84352	0.05808	7.68518	1.54088	1.25138	3.10912	1.78216	0.06316	4.74464	0.05166	7.78212
13_112	bangladesh	0.00367294	0.0235251	1.94904	0.71102	0.63398	0.80304	0.08858	7.84352	0.05808	7.68518	1.54088	1.25138	3.10912	1.78216	0.06316	4.74464	0.05166	7.78212
22_22	bangladesh	0.00332051	0.0323369	1.88486	1.06314	0.61712	0.783	0.1468	11.9407	0.09046	7.69658	1.55546	2.16206	2.25108	1.72676	0.13124	9.16814	0.08824	7.8431
6_321	bangladesh	0.00700876	0.020722	1.88798	0.76318	0.63686	0.77626	0.1884	8.42238	0.11192	6.96456	1.54066	1.0243	2.85588	1.58012	0.09712	3.38528	0.08762	7.28408
28_751	bangladesh	0.0102902	0.0348763	1.7593	1.05004	0.67152	0.88518	0.38714	8.88822	0.24984	6.51792	1.46522	1.58376	2.87048	1.68656	0.25258	5.25668	0.2098	7.07656
1_433	bangladesh	0.00404088	0.0240849	1.90542	0.91624	0.69532	0.90558	0.11694	9.64044	0.11924	8.43044	1.58888	1.38962	3.15808	1.72602	0.08526	5.73068	0.11034	8.68904
22_129	bangladesh	0.0106937	0.0325239	1.84288	0.78258	0.49106	0.80712	0.19838	8.89486	0.1257	8.45786	1.55854	1.37144	2.12096	1.61158	0.17062	6.6276	0.11648	8.59908
7_118	bangladesh	0.00197614	0.0269946	1.80196	0.69538	0.9054	0.8264	0.31118	7.37052	0.30408	7.18506	1.47096	1.32052	3.43214	1.9389	0.23192	4.57346	0.27112	7.59656
13_137	bangladesh	0.00346754	0.025856	1.86858	0.71936	0.79746	0.89788	0.17026	7.38578	0.16638	8.21064	1.5542	1.2631	2.96846	1.82722	0.14712	5.30476	0.1705	8.31842
13_137	bangladesh	0.00346754	0.025856	1.86858	0.71936	0.79746	0.89788	0.17026	7.38578	0.16638	8.21064	1.5542	1.2631	2.96846	1.82722	0.14712	5.30476	0.1705	8.31842
24_14	bangladesh	0.00278002	0.0339879	1.86354	0.86396	0.91698	0.95448	0.22072	8.66764	0.22694	8.1149	1.47722	1.80676	3.19246	2.24496	0.18188	6.4182	0.20802	8.41164
24_14	bangladesh	0.00278002	0.0339879	1.86354	0.86396	0.91698	0.95448	0.22072	8.66764	0.22694	8.1149	1.47722	1.80676	3.19246	2.24496	0.18188	6.4182	0.20802	8.41164
24_14	bangladesh	0.00278002	0.0339879	1.86354	0.86396	0.91698	0.95448	0.22072	8.66764	0.22694	8.1149	1.47722	1.80676	3.19246	2.24496	0.18188	6.4182	0.20802	8.41164
9_274	bangladesh	0.00393879	0.0335722	1.81474	0.64004	0.63218	0.62126	0.23048	7.25998	0.18152	6.20596	1.57896	1.08524	2.49236	1.227	0.1809	4.84132	0.1662	6.40952
9_274	bangladesh	0.00393879	0.0335722	1.81474	0.64004	0.63218	0.62126	0.23048	7.25998	0.18152	6.20596	1.57896	1.08524	2.49236	1.227	0.1809	4.84132	0.1662	6.40952
27_598	bangladesh	0.0106441	0.0376177	1.78218	1.01836	0.63746	0.73142	0.30432	9.88932	0.14546	6.40742	1.5457	1.5452	2.36122	1.31616	0.21044	6.6055	0.11168	6.7455
22_190	bangladesh	0.00559117	0.0222538	1.91008	0.89876	0.72768	0.76456	0.14284	9.67558	0.10742	6.9355	1.54024	1.63374	3.26944	1.71468	0.0977	6.02824	0.09072	7.1283
30_568	bangladesh	0.003107	0.0307254	1.7618	0.77986	0.54024	0.86282	0.47166	6.3021	0.23502	5.61066	1.3915	1.0796	2.78558	1.81136	0.23632	2.6855	0.18006	6.51152
30_568	bangladesh	0.003107	0.0307254	1.7618	0.77986	0.54024	0.86282	0.47166	6.3021	0.23502	5.61066	1.3915	1.0796	2.78558	1.81136	0.23632	2.6855	0.18006	6.51152
4_397	bangladesh	0.00828287	0.0380153	1.82092	1.08824	0.7345	0.77476	0.27806	10.4536	0.19524	6.33936	1.47816	1.99758	2.9339	1.6323	0.21758	7.43818	0.1815	6.65992
5_91	bangladesh	0.0110922	0.0307106	1.89216	0.9542	0.67082	0.82036	0.13232	9.64234	0.07974	7.40154	1.58524	1.7734	2.3288	1.68658	0.10454	7.37636	0.06888	7.56322
5_91	bangladesh	0.0110922	0.0307106	1.89216	0.9542	0.67082	0.82036	0.13232	9.64234	0.07974	7.40154	1.58524	1.7734	2.3288	1.68658	0.10454	7.37636	0.06888	7.56322
3_386	bangladesh	0.00474214	0.0264959	1.878	0.86168	0.64152	1.02392	0.15326	7.8972	0.1045	8.54344	1.56872	1.41524	2.36902	1.89226	0.13056	5.80856	0.10028	8.61952
9_451	bangladesh	0.00342845	0.0325508	1.88924	1.20134	0.84614	0.76054	0.12672	11.2857	0.07682	6.197	1.61782	1.79472	3.04394	1.31624	0.0853	7.3374	0.0627	6.33952
7_212	bangladesh	0.00269177	0.0423729	1.79356	0.97854	0.73958	0.70562	0.2889	10.3007	0.2017	6.56962	1.53174	1.65908	2.93554	1.41112	0.21524	7.15118	0.18592	6.92244
33_88	bangladesh	0.00552553	0.0324029	1.87054	0.9385	0.55734	0.55714	0.16852	11.1079	0.05432	5.69716	1.5838	1.82232	2.47704	1.23684	0.11734	7.80444	0.04026	5.86326
29_363	bangladesh	0.0086777	0.0396093	1.8442	0.80234	0.61438	0.60242	0.22774	8.62644	0.14282	5.58176	1.54352	1.27286	2.58898	1.20894	0.15456	5.1649	0.11524	5.81458
29_363	bangladesh	0.0086777	0.0396093	1.8442	0.80234	0.61438	0.60242	0.22774	8.62644	0.14282	5.58176	1.54352	1.27286	2.58898	1.20894	0.15456	5.1649	0.11524	5.81458
29_363	bangladesh	0.0086777	0.0396093	1.8442	0.80234	0.61438	0.60242	0.22774	8.62644	0.14282	5.58176	1.54352	1.27286	2.58898	1.20894	0.15456	5.1649	0.11524	5.81458
16_83	bangladesh	0.00300294	0.0220692	1.94254	0.98142	0.82308	1.02558	0.05662	10.2944	0.03592	9.46116	1.61322	1.7214	3.31674	2.06596	0.04396	7.1824	0.03274	9.59218
7_282	bangladesh	0.00210416	0.031034	1.86298	1.05328	0.6655	0.85838	0.16834	10.0538	0.1305	7.17462	1.58032	1.86372	2.60756	1.72036	0.13802	7.04048	0.12216	7.27656
7_282	bangladesh	0.00210416	0.031034	1.86298	1.05328	0.6655	0.85838	0.16834	10.0538	0.1305	7.17462	1.58032	1.86372	2.60756	1.72036	0.13802	7.04048	0.12216	7.27656
30_507	bangladesh	0.00476295	0.0333574	1.78014	0.98232	0.68404	0.766	0.3426	8.92088	0.15292	5.97922	1.5081	1.56924	2.8544	1.49922	0.2144	5.56284	0.104	6.51826
19_477	bangladesh	0.00576972	0.0476323	1.81724	0.69134	0.70322	0.68498	0.23734	6.69496	0.19166	6.04322	1.55172	1.09998	2.5505	1.2102	0.1966	4.89782	0.174	6.1693
4_31	bangladesh	0.00752656	0.0305844	1.90158	0.76822	0.70238	0.59828	0.14348	10.5935	0.10066	6.36008	1.5514	1.52142	2.77572	1.45574	0.10658	6.07814	0.08656	6.6048
4_31	bangladesh	0.00752656	0.0305844	1.90158	0.76822	0.70238	0.59828	0.14348	10.5935	0.10066	6.36008	1.5514	1.52142	2.77572	1.45574	0.10658	6.07814	0.08656	6.6048
4_31	bangladesh	0.00752656	0.0305844	1.90158	0.76822	0.70238	0.59828	0.14348	10.5935	0.10066	6.36008	1.5514	1.52142	2.77572	1.45574	0.10658	6.07814	0.08656	6.6048
29_268	bangladesh	0.00634898	0.0368337	1.84174	0.97658	0.6413	0.57104	0.22534	10.168	0.11644	5.11828	1.5488	1.69238	2.4262	1.13584	0.158	6.96606	0.09616	5.32252
29_268	bangladesh	0.00634898	0.0368337	1.84174	0.97658	0.6413	0.57104	0.22534	10.168	0.11644	5.11828	1.5488	1.69238	2.4262	1.13584	0.158	6.96606	0.09616	5.32252
12_423	bangladesh	0.00466316	0.034271	1.85712	0.75512	0.78288	0.78002	0.23716	6.66702	0.19448	5.81274	1.49684	1.2006	3.2465	1.55016	0.16262	3.83306	0.16648	6.06206
12_423	bangladesh	0.00466316	0.034271	1.85712	0.75512	0.78288	0.78002	0.23716	6.66702	0.19448	5.81274	1.49684	1.2006	3.2465	1.55016	0.16262	3.83306	0.16648	6.06206
11_237	bangladesh	0.0059869	0.034146	1.85436	0.75712	0.68148	0.7873	0.19568	7.98732	0.18902	7.2967	1.55732	1.20194	2.73192	1.51708	0.15194	5.067	0.17698	7.47436
11_237	bangladesh	0.0059869	0.034146	1.85436	0.75712	0.68148	0.7873	0.19568	7.98732	0.18902	7.2967	1.55732	1.20194	2.73192	1.51708	0.15194	5.067	0.17698	7.47436
35_231	bangladesh	0.00587216	0.0246972	1.93308	1.08922	0.52878	0.85626	0.09266	11.62	0.06886	8.17524	1.56892	1.89432	2.69632	1.78476	0.0718	7.75758	0.05858	8.3467
13_483	bangladesh	0.00897041	0.0462345	1.77282	0.6628	0.60176	0.59654	0.30782	6.39326	0.22018	5.23046	1.51042	1.0767	2.32694	1.12476	0.2632	4.569	0.21778	5.43718
28_387	bangladesh	0.00489115	0.0369459	1.8357	0.7949	0.61434	0.6861	0.20458	8.19746	0.13084	6.5866	1.57508	1.33288	2.5767	1.3302	0.16688	6.08256	0.12362	6.7123
1_242	bangladesh	0.00428187	0.0281783	1.89516	0.99324	0.65378	0.71124	0.13674	10.5756	0.1075	6.44394	1.58044	1.7153	2.84002	1.47384	0.09964	6.71022	0.09338	6.50374
33_464	bangladesh	0.00678583	0.0368833	1.80604	0.83548	0.66654	0.79954	0.2765	7.4622	0.10304	6.35134	1.5258	1.41308	2.4298	1.5155	0.20768	5.50212	0.07672	6.63702
1_294	bangladesh	0.00674481	0.020416	1.90644	0.9285	0.57204	0.89654	0.14994	10.6494	0.06622	9.06272	1.55238	1.52732	3.15354	1.90888	0.08934	6.15076	0.05122	9.4208
5_353	bangladesh	0.0114589	0.0329792	1.8598	0.7329	0.57062	0.75062	0.26464	7.3183	0.19064	6.50568	1.43882	1.31828	2.94938	1.71146	0.18602	4.59926	0.17398	6.7803
5_353	bangladesh	0.0114589	0.0329792	1.8598	0.7329	0.57062	0.75062	0.26464	7.3183	0.19064	6.50568	1.43882	1.31828	2.94938	1.71146	0.18602	4.59926	0.17398	6.7803
5_353	bangladesh	0.0114589	0.0329792	1.8598	0.7329	0.57062	0.75062	0.26464	7.3183	0.19064	6.50568	1.43882	1.31828	2.94938	1.71146	0.18602	4.59926	0.17398	6.7803
10_334	bangladesh	0.00261835	0.0353563	1.81428	1.11302	0.76182	0.88158	0.24634	10.3458	0.18372	7.2989	1.5516	2.00484	2.82082	1.75614	0.19534	7.81744	0.15634	7.5371
35_331	bangladesh	0.00292818	0.0325122	1.86026	0.77042	0.60918	0.7762	0.17798	7.8862	0.1295	7.12736	1.56614	1.2745	2.92836	1.45492	0.14924	5.63346	0.13206	7.2106
28_215	bangladesh	0.00402785	0.0321482	1.85922	0.88486	0.58484	0.7564	0.21088	9.23772	0.12692	6.54666	1.52128	1.7029	2.3112	1.68828	0.16192	6.11782	0.10802	6.714
3_611	bangladesh	0.00435884	0.0383658	1.82766	0.91214	0.65802	0.76532	0.26494	8.84148	0.24628	6.25102	1.5092	1.37088	3.04062	1.509	0.18864	4.54738	0.22928	6.51678
29_130	bangladesh	0.00344849	0.0311476	1.82178	0.774	0.58298	0.70166	0.26712	9.77874	0.1517	6.98338	1.54764	1.23854	2.37828	1.5141	0.16242	4.72392	0.12786	7.35784
29_130	bangladesh	0.00344849	0.0311476	1.82178	0.774	0.58298	0.70166	0.26712	9.77874	0.1517	6.98338	1.54764	1.23854	2.37828	1.5141	0.16242	4.72392	0.12786	7.35784
18_418	bangladesh	0.00770965	0.0295937	1.80166	0.70622	0.65372	0.83556	0.29032	7.21646	0.12838	7.54068	1.52178	1.28356	2.86076	1.76312	0.20814	5.0267	0.1022	7.8759
18_418	bangladesh	0.00770965	0.0295937	1.80166	0.70622	0.65372	0.83556	0.29032	7.21646	0.12838	7.54068	1.52178	1.28356	2.86076	1.76312	0.20814	5.0267	0.1022	7.8759
1_99	bangladesh	0.00845956	0.0252384	1.87344	0.67384	0.65888	0.7369	0.18686	9.26758	0.14484	8.3271	1.55282	1.18604	3.21874	1.706	0.12488	5.0256	0.12548	8.62402
1_99	bangladesh	0.00845956	0.0252384	1.87344	0.67384	0.65888	0.7369	0.18686	9.26758	0.14484	8.3271	1.55282	1.18604	3.21874	1.706	0.12488	5.0256	0.12548	8.62402
22_130	bangladesh	0.00372823	0.0328184	1.85228	0.87614	0.66486	0.65736	0.27598	10.5775	0.15182	6.06354	1.47986	1.55636	2.94708	1.5817	0.15236	5.23712	0.10628	6.54742
9_344	bangladesh	0.00452011	0.0278619	1.86626	0.9404	0.7969	0.92004	0.18354	8.75708	0.1198	7.31884	1.57138	1.45748	2.83844	1.68056	0.12674	5.49984	0.09706	7.56646
35_494	bangladesh	0.00437693	0.0353768	1.84502	0.90396	0.60068	0.7248	0.302	8.78464	0.1722	5.9802	1.4303	1.62706	3.15176	1.701	0.19078	5.1649	0.14162	6.34446
35_494	bangladesh	0.00437693	0.0353768	1.84502	0.90396	0.60068	0.7248	0.302	8.78464	0.1722	5.9802	1.4303	1.62706	3.15176	1.701	0.19078	5.1649	0.14162	6.34446
35_494	bangladesh	0.00437693	0.0353768	1.84502	0.90396	0.60068	0.7248	0.302	8.78464	0.1722	5.9802	1.4303	1.62706	3.15176	1.701	0.19078	5.1649	0.14162	6.34446
35_494	bangladesh	0.00437693	0.0353768	1.84502	0.90396	0.60068	0.7248	0.302	8.78464	0.1722	5.9802	1.4303	1.62706	3.15176	1.701	0.19078	5.1649	0.14162	6.34446
35_494	bangladesh	0.00437693	0.0353768	1.84502	0.90396	0.60068	0.7248	0.302	8.78464	0.1722	5.9802	1.4303	1.62706	3.15176	1.701	0.19078	5.1649	0.14162	6.34446
35_494	bangladesh	0.00437693	0.0353768	1.84502	0.90396	0.60068	0.7248	0.302	8.78464	0.1722	5.9802	1.4303	1.62706	3.15176	1.701	0.19078	5.1649	0.14162	6.34446
35_494	bangladesh	0.00437693	0.0353768	1.84502	0.90396	0.60068	0.7248	0.302	8.78464	0.1722	5.9802	1.4303	1.62706	3.15176	1.701	0.19078	5.1649	0.14162	6.34446
35_494	bangladesh	0.00437693	0.0353768	1.84502	0.90396	0.60068	0.7248	0.302	8.78464	0.1722	5.9802	1.4303	1.62706	3.15176	1.701	0.19078	5.1649	0.14162	6.34446
35_494	bangladesh	0.00437693	0.0353768	1.84502	0.90396	0.60068	0.7248	0.302	8.78464	0.1722	5.9802	1.4303	1.62706	3.15176	1.701	0.19078	5.1649	0.14162	6.34446
35_494	bangladesh	0.00437693	0.0353768	1.84502	0.90396	0.60068	0.7248	0.302	8.78464	0.1722	5.9802	1.4303	1.62706	3.15176	1.701	0.19078	5.1649	0.14162	6.34446
35_494	bangladesh	0.00437693	0.0353768	1.84502	0.90396	0.60068	0.7248	0.302	8.78464	0.1722	5.9802	1.4303	1.62706	3.15176	1.701	0.19078	5.1649	0.14162	6.34446
35_494	bangladesh	0.00437693	0.0353768	1.84502	0.90396	0.60068	0.7248	0.302	8.78464	0.1722	5.9802	1.4303	1.62706	3.15176	1.701	0.19078	5.1649	0.14162	6.34446
35_494	bangladesh	0.00437693	0.0353768	1.84502	0.90396	0.60068	0.7248	0.302	8.78464	0.1722	5.9802	1.4303	1.62706	3.15176	1.701	0.19078	5.1649	0.14162	6.34446
23_427	bangladesh	0.00303304	0.041054	1.7989	0.89254	0.47554	0.7228	0.3186	8.46484	0.13704	5.88656	1.4728	1.63538	2.11976	1.5339	0.23428	5.8168	0.11772	6.20436
17_193	bangladesh	0.00595175	0.0267503	1.91578	0.67058	0.72578	0.67282	0.123	7.33518	0.07262	6.18454	1.56814	1.19402	3.10316	1.41732	0.08274	4.53218	0.0615	6.32506
7_321	bangladesh	0.00482992	0.0319197	1.83504	0.80376	0.69218	0.80246	0.23782	8.53182	0.19938	7.10974	1.5548	1.18626	3.06536	1.60782	0.15722	4.11382	0.17806	7.42746
7_321	bangladesh	0.00482992	0.0319197	1.83504	0.80376	0.69218	0.80246	0.23782	8.53182	0.19938	7.10974	1.5548	1.18626	3.06536	1.60782	0.15722	4.11382	0.17806	7.42746
32_54	bangladesh	0.00369628	0.027064	1.86122	0.75464	0.73178	0.9188	0.20866	8.19942	0.16374	8.82614	1.50758	1.58356	2.8688	2.15776	0.17586	6.34316	0.1473	9.16208
27_146	bangladesh	0.00534859	0.0421737	1.82492	0.78664	0.61106	0.66668	0.26828	8.6329	0.12168	5.96672	1.5291	1.3637	2.22354	1.38382	0.17516	5.41468	0.09306	6.24892
25_442	bangladesh	0.00494306	0.0256364	1.88764	1.07984	0.75912	0.83856	0.1456	10.6269	0.10012	7.21656	1.5965	1.57642	2.94856	1.47274	0.09636	6.55424	0.08242	7.47558
25_442	bangladesh	0.00494306	0.0256364	1.88764	1.07984	0.75912	0.83856	0.1456	10.6269	0.10012	7.21656	1.5965	1.57642	2.94856	1.47274	0.09636	6.55424	0.08242	7.47558
23_1	bangladesh	0.00285517	0.0357458	1.87378	0.71096	0.86136	0.65008	0.2294	9.36824	0.14416	6.5103	1.4956	1.48022	3.3967	1.60964	0.1403	5.6862	0.10254	6.87904
23_1	bangladesh	0.00285517	0.0357458	1.87378	0.71096	0.86136	0.65008	0.2294	9.36824	0.14416	6.5103	1.4956	1.48022	3.3967	1.60964	0.1403	5.6862	0.10254	6.87904
23_1	bangladesh	0.00285517	0.0357458	1.87378	0.71096	0.86136	0.65008	0.2294	9.36824	0.14416	6.5103	1.4956	1.48022	3.3967	1.60964	0.1403	5.6862	0.10254	6.87904
23_1	bangladesh	0.00285517	0.0357458	1.87378	0.71096	0.86136	0.65008	0.2294	9.36824	0.14416	6.5103	1.4956	1.48022	3.3967	1.60964	0.1403	5.6862	0.10254	6.87904
23_1	bangladesh	0.00285517	0.0357458	1.87378	0.71096	0.86136	0.65008	0.2294	9.36824	0.14416	6.5103	1.4956	1.48022	3.3967	1.60964	0.1403	5.6862	0.10254	6.87904
23_1	bangladesh	0.00285517	0.0357458	1.87378	0.71096	0.86136	0.65008	0.2294	9.36824	0.14416	6.5103	1.4956	1.48022	3.3967	1.60964	0.1403	5.6862	0.10254	6.87904
23_1	bangladesh	0.00285517	0.0357458	1.87378	0.71096	0.86136	0.65008	0.2294	9.36824	0.14416	6.5103	1.4956	1.48022	3.3967	1.60964	0.1403	5.6862	0.10254	6.87904
23_1	bangladesh	0.00285517	0.0357458	1.87378	0.71096	0.86136	0.65008	0.2294	9.36824	0.14416	6.5103	1.4956	1.48022	3.3967	1.60964	0.1403	5.6862	0.10254	6.87904
23_1	bangladesh	0.00285517	0.0357458	1.87378	0.71096	0.86136	0.65008	0.2294	9.36824	0.14416	6.5103	1.4956	1.48022	3.3967	1.60964	0.1403	5.6862	0.10254	6.87904
23_1	bangladesh	0.00285517	0.0357458	1.87378	0.71096	0.86136	0.65008	0.2294	9.36824	0.14416	6.5103	1.4956	1.48022	3.3967	1.60964	0.1403	5.6862	0.10254	6.87904
23_1	bangladesh	0.00285517	0.0357458	1.87378	0.71096	0.86136	0.65008	0.2294	9.36824	0.14416	6.5103	1.4956	1.48022	3.3967	1.60964	0.1403	5.6862	0.10254	6.87904
23_1	bangladesh	0.00285517	0.0357458	1.87378	0.71096	0.86136	0.65008	0.2294	9.36824	0.14416	6.5103	1.4956	1.48022	3.3967	1.60964	0.1403	5.6862	0.10254	6.87904
23_1	bangladesh	0.00285517	0.0357458	1.87378	0.71096	0.86136	0.65008	0.2294	9.36824	0.14416	6.5103	1.4956	1.48022	3.3967	1.60964	0.1403	5.6862	0.10254	6.87904
23_1	bangladesh	0.00285517	0.0357458	1.87378	0.71096	0.86136	0.65008	0.2294	9.36824	0.14416	6.5103	1.4956	1.48022	3.3967	1.60964	0.1403	5.6862	0.10254	6.87904
23_1	bangladesh	0.00285517	0.0357458	1.87378	0.71096	0.86136	0.65008	0.2294	9.36824	0.14416	6.5103	1.4956	1.48022	3.3967	1.60964	0.1403	5.6862	0.10254	6.87904
23_1	bangladesh	0.00285517	0.0357458	1.87378	0.71096	0.86136	0.65008	0.2294	9.36824	0.14416	6.5103	1.4956	1.48022	3.3967	1.60964	0.1403	5.6862	0.10254	6.87904
23_1	bangladesh	0.00285517	0.0357458	1.87378	0.71096	0.86136	0.65008	0.2294	9.36824	0.14416	6.5103	1.4956	1.48022	3.3967	1.60964	0.1403	5.6862	0.10254	6.87904
23_1	bangladesh	0.00285517	0.0357458	1.87378	0.71096	0.86136	0.65008	0.2294	9.36824	0.14416	6.5103	1.4956	1.48022	3.3967	1.60964	0.1403	5.6862	0.10254	6.87904
23_1	bangladesh	0.00285517	0.0357458	1.87378	0.71096	0.86136	0.65008	0.2294	9.36824	0.14416	6.5103	1.4956	1.48022	3.3967	1.60964	0.1403	5.6862	0.10254	6.87904
23_1	bangladesh	0.00285517	0.0357458	1.87378	0.71096	0.86136	0.65008	0.2294	9.36824	0.14416	6.5103	1.4956	1.48022	3.3967	1.60964	0.1403	5.6862	0.10254	6.87904
23_1	bangladesh	0.00285517	0.0357458	1.87378	0.71096	0.86136	0.65008	0.2294	9.36824	0.14416	6.5103	1.4956	1.48022	3.3967	1.60964	0.1403	5.6862	0.10254	6.87904
23_1	bangladesh	0.00285517	0.0357458	1.87378	0.71096	0.86136	0.65008	0.2294	9.36824	0.14416	6.5103	1.4956	1.48022	3.3967	1.60964	0.1403	5.6862	0.10254	6.87904
23_1	bangladesh	0.00285517	0.0357458	1.87378	0.71096	0.86136	0.65008	0.2294	9.36824	0.14416	6.5103	1.4956	1.48022	3.3967	1.60964	0.1403	5.6862	0.10254	6.87904
23_1	bangladesh	0.00285517	0.0357458	1.87378	0.71096	0.86136	0.65008	0.2294	9.36824	0.14416	6.5103	1.4956	1.48022	3.3967	1.60964	0.1403	5.6862	0.10254	6.87904
23_1	bangladesh	0.00285517	0.0357458	1.87378	0.71096	0.86136	0.65008	0.2294	9.36824	0.14416	6.5103	1.4956	1.48022	3.3967	1.60964	0.1403	5.6862	0.10254	6.87904
23_1	bangladesh	0.00285517	0.0357458	1.87378	0.71096	0.86136	0.65008	0.2294	9.36824	0.14416	6.5103	1.4956	1.48022	3.3967	1.60964	0.1403	5.6862	0.10254	6.87904
23_1	bangladesh	0.00285517	0.0357458	1.87378	0.71096	0.86136	0.65008	0.2294	9.36824	0.14416	6.5103	1.4956	1.48022	3.3967	1.60964	0.1403	5.6862	0.10254	6.87904
23_1	bangladesh	0.00285517	0.0357458	1.87378	0.71096	0.86136	0.65008	0.2294	9.36824	0.14416	6.5103	1.4956	1.48022	3.3967	1.60964	0.1403	5.6862	0.10254	6.87904
23_1	bangladesh	0.00285517	0.0357458	1.87378	0.71096	0.86136	0.65008	0.2294	9.36824	0.14416	6.5103	1.4956	1.48022	3.3967	1.60964	0.1403	5.6862	0.10254	6.87904
23_1	bangladesh	0.00285517	0.0357458	1.87378	0.71096	0.86136	0.65008	0.2294	9.36824	0.14416	6.5103	1.4956	1.48022	3.3967	1.60964	0.1403	5.6862	0.10254	6.87904
23_1	bangladesh	0.00285517	0.0357458	1.87378	0.71096	0.86136	0.65008	0.2294	9.36824	0.14416	6.5103	1.4956	1.48022	3.3967	1.60964	0.1403	5.6862	0.10254	6.87904
23_1	bangladesh	0.00285517	0.0357458	1.87378	0.71096	0.86136	0.65008	0.2294	9.36824	0.14416	6.5103	1.4956	1.48022	3.3967	1.60964	0.1403	5.6862	0.10254	6.87904
23_1	bangladesh	0.00285517	0.0357458	1.87378	0.71096	0.86136	0.65008	0.2294	9.36824	0.14416	6.5103	1.4956	1.48022	3.3967	1.60964	0.1403	5.6862	0.10254	6.87904
23_1	bangladesh	0.00285517	0.0357458	1.87378	0.71096	0.86136	0.65008	0.2294	9.36824	0.14416	6.5103	1.4956	1.48022	3.3967	1.60964	0.1403	5.6862	0.10254	6.87904
23_1	bangladesh	0.00285517	0.0357458	1.87378	0.71096	0.86136	0.65008	0.2294	9.36824	0.14416	6.5103	1.4956	1.48022	3.3967	1.60964	0.1403	5.6862	0.10254	6.87904
31_520	bangladesh	0.00379286	0.0308411	1.83332	0.72304	0.89574	0.86368	0.23052	6.74798	0.21144	7.01902	1.5529	1.13816	3.32774	1.6092	0.17266	4.2782	0.19202	7.30728
31_520	bangladesh	0.00379286	0.0308411	1.83332	0.72304	0.89574	0.86368	0.23052	6.74798	0.21144	7.01902	1.5529	1.13816	3.32774	1.6092	0.17266	4.2782	0.19202	7.30728
9_499	bangladesh	0.0042013	0.0337579	1.81486	0.8599	0.54044	0.63472	0.30558	8.9987	0.09878	5.78238	1.51158	1.45888	2.84766	1.41658	0.17776	5.19388	0.05682	6.22802
5_238	bangladesh	0.00657519	0.0341235	1.8377	0.8782	0.57278	0.88664	0.21594	8.2117	0.11154	7.57736	1.5438	1.66056	2.17028	1.82454	0.18716	6.60576	0.0947	7.7283
27_90	bangladesh	0.00708236	0.0322168	1.85684	0.70822	0.61998	0.6626	0.19696	7.998	0.08848	6.3495	1.55336	1.41934	2.30832	1.46938	0.15522	5.79122	0.08064	6.52482
9_510	bangladesh	0.00552147	0.0315469	1.82508	0.78804	0.65734	0.82692	0.24946	7.74618	0.15246	7.2703	1.54266	1.27598	2.8945	1.5695	0.18244	5.31534	0.13612	7.52382
25_119	bangladesh	0.00424645	0.034762	1.84392	0.76994	0.5772	0.63032	0.21272	8.5205	0.1206	6.07418	1.55956	1.48266	2.35988	1.38972	0.16176	6.1478	0.1012	6.28718
16_407	bangladesh	0.00399436	0.0323471	1.83204	0.65364	0.68594	0.90882	0.22532	5.92498	0.17218	7.56796	1.5502	1.12688	2.57708	1.75076	0.1843	4.5141	0.15378	7.69442
20_176	bangladesh	0.00759507	0.0273039	1.87526	0.86932	1.03358	0.8318	0.1602	9.20764	0.16848	7.5808	1.57504	1.44368	3.75916	1.60194	0.13158	6.25044	0.15114	7.7878
30_231	bangladesh	0.00404947	0.035735	1.83702	0.71116	0.57204	0.6488	0.21588	7.1979	0.08904	5.83404	1.57106	1.20504	2.29566	1.25162	0.16332	5.25126	0.07336	6.02488
[truncated: 87,344 more rows]
